# Supplementary material for: Spin transport of a doped Mott insulator in moiré heterostructures
Source: Nat Commun. 2024 Nov 26;15:10252. doi: 10.1038/s41467-024-54633-z (PMC11599941; doi:10.1038/s41467-024-54633-z)
Supplement: Supplementary file 3 — Source Data [file 41467_2024_54633_MOESM3_ESM.xlsx]

## Sheet: fig1
	wavelength	5.0V	4.9V	4.8V	4.7V	4.6V	4.5V	4.4V	4.3V	4.2V	4.1V	4.0V	3.9V	3.8V	3.7V	3.6V	3.5V	3.4V	3.3V	3.2V	3.1V	3.0V	2.9V	2.8V	2.7V	2.6V	2.5V	2.4V	2.3V	2.2V	2.1V	2.0V	1.9V	1.8V	1.7V	1.6V	1.5V	1.4V	1.3V	1.2V	1.1V	1.0V	0.9V	0.8V	0.7V	0.6V	0.5V	0.4V	0.3V
0	509.897	0.02658	0.02434	0.02548	0.02201	0.02351	0.02186	0.0209	0.02098	0.02276	0.02199	0.02449	0.02229	0.02249	0.02252	0.02248	0.02125	0.02385	0.02291	0.02253	0.01993	0.02152	0.01873	0.02084	0.02312	0.02224	0.02131	0.02096	0.01964	0.02062	0.01896	0.02198	0.02088	0.01877	0.01821	0.01841	0.01862	0.01867	0.02177	0.02018	0.02032	0.01726	0.01949	0.01617	0.01697	0.02141	0.01912	0.01759	0.01633
1	510.109	0.02449	0.0232	0.02326	0.02134	0.0228	0.02112	0.02008	0.01971	0.01975	0.02116	0.02379	0.02182	0.0207	0.02074	0.02081	0.01971	0.02227	0.02181	0.02082	0.02024	0.01954	0.01868	0.01982	0.02328	0.02068	0.0223	0.02083	0.01841	0.01989	0.01846	0.02151	0.01963	0.01953	0.01823	0.01728	0.01812	0.01732	0.02284	0.01899	0.01912	0.01829	0.01811	0.01617	0.01693	0.02007	0.01743	0.01687	0.01544
2	510.32	0.02297	0.02253	0.02244	0.02074	0.02022	0.01839	0.01974	0.01916	0.01844	0.01958	0.02237	0.02124	0.01984	0.01859	0.01896	0.0185	0.02115	0.02028	0.02043	0.01872	0.01852	0.01704	0.01875	0.0214	0.0198	0.01964	0.0182	0.01676	0.01729	0.01786	0.01977	0.01703	0.01839	0.01525	0.01599	0.0171	0.01739	0.0212	0.01803	0.01755	0.01635	0.01624	0.01501	0.01605	0.01796	0.01744	0.01538	0.01352
3	510.531	0.0233	0.02265	0.02274	0.02129	0.02126	0.01934	0.01967	0.01989	0.02047	0.01934	0.02192	0.02046	0.02022	0.01974	0.01899	0.01872	0.02021	0.0208	0.01964	0.01932	0.01965	0.01721	0.01893	0.0209	0.01846	0.01943	0.01851	0.01812	0.01769	0.01606	0.02015	0.01933	0.01714	0.01495	0.01598	0.01638	0.01578	0.02141	0.01836	0.01789	0.0176	0.01619	0.01424	0.01613	0.01841	0.01718	0.01491	0.01404
4	510.742	0.02264	0.02175	0.02294	0.01939	0.02156	0.02047	0.01953	0.019	0.01971	0.0209	0.02132	0.01971	0.02006	0.01812	0.01806	0.01828	0.02033	0.02023	0.01886	0.01902	0.01901	0.01666	0.02058	0.02057	0.01978	0.02062	0.01832	0.017	0.0175	0.01681	0.01997	0.01813	0.01734	0.01596	0.01575	0.01644	0.01725	0.02088	0.01779	0.01634	0.01537	0.01641	0.01444	0.01372	0.01811	0.01604	0.01438	0.01376
5	510.954	0.02325	0.02246	0.02247	0.01897	0.02172	0.01899	0.01894	0.01947	0.01906	0.01823	0.02192	0.02176	0.01849	0.01967	0.019	0.01831	0.02021	0.01979	0.01963	0.01913	0.01826	0.01706	0.02001	0.01973	0.01945	0.01921	0.01916	0.01744	0.01666	0.01757	0.01884	0.01851	0.01667	0.01627	0.01471	0.01619	0.01559	0.0205	0.01771	0.01677	0.01644	0.01539	0.01357	0.01626	0.01838	0.01735	0.01519	0.01341
6	511.165	0.02138	0.02071	0.02122	0.01888	0.02058	0.01715	0.01795	0.01794	0.01943	0.01821	0.02028	0.01936	0.01902	0.01922	0.01734	0.01754	0.01982	0.01822	0.01914	0.01743	0.01823	0.01651	0.01827	0.01917	0.01827	0.01957	0.01758	0.0154	0.01637	0.01643	0.01841	0.01583	0.01526	0.01399	0.01583	0.01408	0.01591	0.02045	0.01681	0.01511	0.01306	0.01489	0.01257	0.01384	0.01608	0.01453	0.01371	0.01131
7	511.376	0.02322	0.0224	0.0228	0.01913	0.02057	0.02034	0.0187	0.01865	0.02063	0.01951	0.02021	0.02019	0.02124	0.01949	0.01944	0.01957	0.0207	0.02014	0.01953	0.01926	0.0195	0.01752	0.01958	0.0217	0.01909	0.01883	0.01786	0.01851	0.01862	0.01777	0.01919	0.01893	0.01711	0.01549	0.01557	0.01617	0.01692	0.0209	0.01715	0.01782	0.01522	0.01631	0.01423	0.01524	0.01805	0.01645	0.01524	0.01469
8	511.587	0.02313	0.02199	0.02198	0.01946	0.02113	0.0198	0.01817	0.01934	0.01929	0.02014	0.02225	0.02017	0.01952	0.01906	0.0182	0.01856	0.0195	0.01973	0.02041	0.01811	0.01858	0.01697	0.01934	0.02014	0.01962	0.02012	0.01838	0.0176	0.01742	0.01771	0.01888	0.0181	0.01666	0.0163	0.01617	0.01474	0.01474	0.02049	0.01725	0.01673	0.01523	0.01523	0.01253	0.01436	0.01789	0.01563	0.01396	0.01328
9	511.798	0.02301	0.02247	0.02324	0.02027	0.02124	0.02008	0.01949	0.01869	0.01887	0.01997	0.02246	0.02171	0.02027	0.01991	0.01935	0.01915	0.02042	0.02	0.02048	0.01831	0.01917	0.01695	0.02002	0.02082	0.02081	0.02009	0.01882	0.01719	0.01784	0.01616	0.01974	0.01876	0.01678	0.01549	0.01561	0.01667	0.01522	0.02027	0.01755	0.0153	0.01547	0.01533	0.01346	0.0154	0.01741	0.01626	0.01405	0.01288
10	512.01	0.02288	0.0234	0.02285	0.02021	0.02192	0.02019	0.02019	0.02004	0.02028	0.0192	0.02341	0.02129	0.02015	0.01971	0.02046	0.02036	0.02064	0.02109	0.02162	0.01944	0.01964	0.01736	0.01929	0.02151	0.02025	0.02062	0.01998	0.01776	0.0186	0.01832	0.01905	0.01848	0.01797	0.01609	0.01599	0.01701	0.01787	0.0208	0.01774	0.01676	0.01474	0.01684	0.01389	0.01584	0.01819	0.01727	0.01406	0.01205
11	512.221	0.02289	0.02288	0.02233	0.02037	0.0224	0.02119	0.02052	0.01993	0.02088	0.01985	0.02312	0.02146	0.02143	0.02077	0.02038	0.01914	0.02156	0.02131	0.02155	0.02019	0.02056	0.018	0.02016	0.02243	0.02044	0.02013	0.02023	0.0177	0.01845	0.01845	0.02024	0.01904	0.01813	0.01754	0.0159	0.01778	0.01784	0.02151	0.01833	0.01735	0.01758	0.01661	0.01426	0.0155	0.01784	0.01598	0.01535	0.01483
12	512.432	0.02248	0.02234	0.02214	0.01911	0.01934	0.01812	0.01819	0.01745	0.01831	0.01849	0.02071	0.01986	0.01846	0.01769	0.01741	0.0178	0.01951	0.01979	0.01833	0.01938	0.01824	0.01557	0.01916	0.01999	0.01876	0.01891	0.01882	0.01509	0.01639	0.01634	0.01874	0.01675	0.01489	0.0158	0.01504	0.0161	0.01562	0.01948	0.01662	0.01517	0.01463	0.0131	0.01213	0.0137	0.01678	0.01525	0.01324	0.01107
13	512.643	0.02363	0.02196	0.02246	0.01969	0.02167	0.01947	0.01962	0.01877	0.02057	0.02018	0.02314	0.02063	0.02104	0.0211	0.02039	0.01946	0.02084	0.01978	0.0209	0.01927	0.01869	0.01841	0.01978	0.0208	0.0194	0.02016	0.01979	0.01702	0.01858	0.01778	0.01866	0.0187	0.01783	0.01589	0.0154	0.01656	0.01666	0.01998	0.01753	0.01735	0.01513	0.01637	0.01424	0.01548	0.01821	0.01461	0.01442	0.01268
14	512.854	0.02379	0.02259	0.02246	0.01956	0.02205	0.0204	0.01911	0.01911	0.02092	0.02035	0.02177	0.02077	0.02029	0.02099	0.02029	0.0197	0.02075	0.0213	0.01986	0.01912	0.02044	0.01733	0.02055	0.02201	0.01982	0.01984	0.01853	0.01723	0.01882	0.0192	0.01886	0.01805	0.01709	0.01767	0.01612	0.01695	0.01659	0.02013	0.01781	0.01759	0.01562	0.01632	0.0141	0.01505	0.01821	0.01561	0.01425	0.01274
15	513.065	0.02454	0.02363	0.02294	0.0209	0.02169	0.02065	0.01982	0.01946	0.02101	0.02072	0.02359	0.02049	0.02094	0.01937	0.02066	0.01998	0.02153	0.02198	0.02079	0.01923	0.02051	0.01875	0.02053	0.02161	0.0203	0.02066	0.01985	0.01864	0.01795	0.01812	0.01964	0.01815	0.01774	0.0165	0.01533	0.01587	0.01661	0.02091	0.01763	0.01714	0.01628	0.01476	0.01468	0.01554	0.01857	0.01604	0.0137	0.0134
16	513.277	0.02503	0.02495	0.02339	0.02218	0.0235	0.02137	0.02209	0.01976	0.02212	0.02178	0.0242	0.02268	0.02185	0.02243	0.02201	0.02153	0.02219	0.02314	0.02184	0.02181	0.02158	0.01896	0.02159	0.02255	0.0226	0.02246	0.02004	0.01962	0.0195	0.01994	0.02116	0.01982	0.01948	0.0175	0.01739	0.01741	0.01835	0.02129	0.01845	0.0187	0.01747	0.01699	0.01557	0.01712	0.0192	0.01677	0.01552	0.01451
17	513.488	0.02291	0.02136	0.02309	0.02004	0.02054	0.02014	0.01822	0.01916	0.01942	0.01912	0.02252	0.02056	0.02032	0.01937	0.01879	0.01809	0.02015	0.02066	0.02022	0.01916	0.01926	0.0173	0.01955	0.02114	0.01979	0.02043	0.01924	0.01745	0.01818	0.01801	0.01917	0.01833	0.01643	0.01412	0.01532	0.01499	0.01724	0.02061	0.01758	0.01722	0.01504	0.01496	0.0132	0.01445	0.01681	0.0147	0.01286	0.01136
18	513.699	0.0269	0.02441	0.02305	0.02159	0.02336	0.0216	0.02026	0.02089	0.02207	0.02183	0.02477	0.02348	0.02223	0.02071	0.02177	0.02118	0.02232	0.02154	0.02124	0.02139	0.02254	0.01859	0.0225	0.02344	0.02235	0.02229	0.02046	0.01857	0.01978	0.01926	0.01928	0.02129	0.01783	0.01808	0.01721	0.01707	0.01707	0.02148	0.01913	0.01758	0.01765	0.01705	0.01572	0.01687	0.01833	0.01789	0.01631	0.01447
19	513.91	0.02489	0.02468	0.02521	0.0224	0.02401	0.02177	0.02143	0.02138	0.02211	0.02184	0.02547	0.02246	0.02308	0.02182	0.02193	0.02079	0.02272	0.02285	0.02178	0.02198	0.02135	0.01907	0.02231	0.02304	0.02095	0.02202	0.02115	0.01955	0.01989	0.01915	0.02138	0.01974	0.01967	0.01769	0.01839	0.0178	0.01839	0.0221	0.01913	0.01854	0.01651	0.01792	0.01531	0.017	0.01964	0.01746	0.01534	0.01409
20	514.121	0.02522	0.02438	0.02495	0.02173	0.02356	0.02362	0.02102	0.02176	0.02251	0.02213	0.02419	0.02265	0.02221	0.02123	0.02181	0.0232	0.02308	0.02183	0.02213	0.02146	0.02197	0.02035	0.02191	0.02346	0.02192	0.02212	0.02186	0.019	0.01908	0.01971	0.02144	0.02032	0.01981	0.01757	0.01751	0.01805	0.0182	0.02242	0.02055	0.01899	0.01822	0.01773	0.01515	0.01697	0.01881	0.01866	0.01637	0.01554
21	514.332	0.02422	0.02374	0.02356	0.02085	0.02286	0.02128	0.02016	0.02081	0.02149	0.02078	0.02498	0.02271	0.02115	0.02071	0.02146	0.0207	0.02178	0.02161	0.02248	0.02099	0.02158	0.01993	0.02155	0.02259	0.02144	0.02208	0.02088	0.01896	0.01964	0.01903	0.02003	0.01969	0.01928	0.01808	0.01752	0.01757	0.01705	0.02213	0.01894	0.01882	0.01763	0.01704	0.01525	0.01623	0.01876	0.01837	0.01496	0.01486
22	514.544	0.02601	0.02527	0.02627	0.02382	0.02462	0.02295	0.02254	0.02245	0.02154	0.02308	0.0249	0.02442	0.02275	0.02225	0.02186	0.02151	0.02458	0.02367	0.02469	0.02257	0.02205	0.01999	0.02198	0.024	0.02324	0.02441	0.02262	0.01934	0.02146	0.01889	0.02215	0.02154	0.01946	0.01857	0.01889	0.01842	0.01882	0.02443	0.02035	0.02006	0.0176	0.01915	0.01546	0.01693	0.01945	0.0189	0.01653	0.01532
23	514.755	0.02876	0.02787	0.0274	0.02511	0.02759	0.02508	0.02425	0.02444	0.02468	0.02495	0.0279	0.02631	0.02459	0.0246	0.02471	0.02365	0.02535	0.02628	0.02408	0.024	0.02348	0.02286	0.02382	0.02586	0.0259	0.02535	0.02404	0.02304	0.02257	0.02322	0.02388	0.02333	0.02144	0.01976	0.01921	0.02084	0.02129	0.02574	0.02344	0.02253	0.02075	0.02059	0.01834	0.01963	0.02256	0.0216	0.01866	0.0163
24	514.966	0.02545	0.02576	0.02568	0.0233	0.02486	0.02241	0.02234	0.02228	0.02335	0.02356	0.02559	0.02422	0.02467	0.02201	0.02342	0.02243	0.02275	0.02392	0.02353	0.02272	0.02257	0.02123	0.02279	0.02478	0.02365	0.02324	0.02129	0.02226	0.02052	0.02114	0.02236	0.02218	0.02121	0.01987	0.01999	0.01923	0.01999	0.02415	0.02091	0.01947	0.01885	0.01965	0.01758	0.01801	0.02129	0.01914	0.01782	0.01661
25	515.177	0.02535	0.02497	0.02505	0.02295	0.02531	0.02257	0.02137	0.02192	0.02331	0.02206	0.02536	0.02335	0.02338	0.02275	0.0225	0.02155	0.02405	0.02293	0.02332	0.02229	0.02221	0.02036	0.02261	0.02507	0.02194	0.02364	0.02225	0.02126	0.02161	0.01991	0.02264	0.02041	0.02034	0.01948	0.01861	0.01991	0.01987	0.02386	0.02048	0.02013	0.01856	0.02009	0.01676	0.01841	0.02072	0.01981	0.01801	0.01753
26	515.388	0.02631	0.02569	0.02507	0.02293	0.02453	0.02421	0.02263	0.02332	0.02355	0.02351	0.02591	0.02529	0.02411	0.02364	0.0222	0.02271	0.02368	0.0243	0.02298	0.0222	0.02258	0.02108	0.02412	0.02454	0.02351	0.02348	0.02342	0.02118	0.02173	0.02129	0.02273	0.02102	0.02047	0.0201	0.01915	0.01956	0.01998	0.02398	0.02165	0.0206	0.01985	0.02087	0.01747	0.01989	0.02227	0.01946	0.01823	0.01692
27	515.599	0.02566	0.02523	0.02508	0.02195	0.02411	0.02175	0.02198	0.02113	0.02199	0.0233	0.0245	0.02309	0.02321	0.02189	0.02204	0.02093	0.02274	0.02257	0.02145	0.02165	0.02206	0.01997	0.02231	0.02319	0.02236	0.02307	0.0217	0.01875	0.02056	0.0189	0.02248	0.02135	0.02053	0.0187	0.01923	0.01964	0.01845	0.02448	0.02066	0.02004	0.01875	0.01933	0.01591	0.01788	0.02134	0.01888	0.01815	0.01672
28	515.81	0.02688	0.0272	0.02627	0.02363	0.02657	0.02406	0.02383	0.02283	0.02397	0.02355	0.02663	0.02573	0.0248	0.02388	0.02375	0.02384	0.02384	0.02425	0.025	0.02445	0.02436	0.02261	0.02415	0.02612	0.02434	0.02528	0.02411	0.02208	0.0216	0.02174	0.02336	0.02244	0.02087	0.02008	0.01906	0.02153	0.02113	0.02516	0.02205	0.02221	0.02012	0.02152	0.01708	0.02037	0.02252	0.02045	0.01983	0.01859
29	516.021	0.02751	0.02651	0.0261	0.02361	0.0253	0.02347	0.02261	0.02178	0.02388	0.02194	0.02515	0.0237	0.02386	0.02279	0.02211	0.02294	0.02274	0.02376	0.02341	0.02197	0.02176	0.0207	0.02388	0.02432	0.02312	0.02355	0.02228	0.02118	0.02121	0.02051	0.02205	0.02195	0.02102	0.01928	0.02016	0.0193	0.01954	0.02401	0.0205	0.02107	0.01954	0.02025	0.01779	0.01873	0.02146	0.02012	0.01859	0.01798
30	516.232	0.02575	0.02718	0.02763	0.02337	0.02627	0.02423	0.02247	0.02305	0.02325	0.02392	0.02613	0.02387	0.02338	0.02345	0.02317	0.02195	0.02569	0.02413	0.02456	0.02346	0.02332	0.02232	0.02439	0.0254	0.02316	0.02498	0.02349	0.02169	0.02189	0.02143	0.02283	0.02227	0.02327	0.01912	0.02109	0.02059	0.02029	0.02431	0.02264	0.02164	0.02134	0.02179	0.01906	0.0199	0.02227	0.02176	0.01989	0.0192
31	516.443	0.02731	0.02597	0.02723	0.02382	0.02485	0.02418	0.02304	0.02325	0.02249	0.02324	0.02597	0.02497	0.02354	0.0227	0.02267	0.02316	0.02404	0.02436	0.02406	0.02328	0.02374	0.02052	0.0236	0.02506	0.02383	0.02466	0.02353	0.02133	0.02254	0.02246	0.02329	0.02252	0.02142	0.01976	0.01932	0.02123	0.02139	0.0255	0.02231	0.02231	0.01948	0.02085	0.02013	0.0195	0.02391	0.02171	0.0202	0.01815
32	516.654	0.02857	0.02685	0.02793	0.02427	0.02723	0.02485	0.02454	0.02403	0.02393	0.02415	0.02785	0.02603	0.02502	0.02388	0.02455	0.02265	0.02587	0.02538	0.02457	0.02447	0.02491	0.02305	0.02454	0.02584	0.02528	0.02519	0.02518	0.02224	0.02355	0.0221	0.02454	0.02358	0.02395	0.02136	0.02122	0.02164	0.02299	0.02613	0.02357	0.02227	0.02224	0.02188	0.02031	0.02238	0.0252	0.02253	0.02164	0.01985
33	516.866	0.03004	0.0283	0.02845	0.02556	0.02744	0.02652	0.0242	0.02472	0.02528	0.02584	0.02842	0.02546	0.02635	0.02504	0.02588	0.02507	0.02545	0.02627	0.02688	0.02674	0.02504	0.02414	0.0256	0.02785	0.02693	0.02652	0.02533	0.02252	0.02476	0.0231	0.02524	0.02471	0.02411	0.02257	0.0221	0.02265	0.02224	0.0271	0.024	0.02477	0.02384	0.02351	0.02039	0.02279	0.02561	0.02403	0.02265	0.0216
34	517.077	0.02749	0.02632	0.02675	0.02357	0.0248	0.02471	0.02372	0.02256	0.0244	0.02432	0.0264	0.02534	0.02442	0.02408	0.0234	0.02239	0.0241	0.02442	0.02541	0.02454	0.02379	0.02216	0.02509	0.0248	0.02505	0.02455	0.02343	0.02198	0.02165	0.0204	0.02366	0.02315	0.02174	0.0207	0.0197	0.02028	0.02186	0.02541	0.02318	0.02314	0.02193	0.02247	0.02013	0.02127	0.0233	0.02289	0.02069	0.01942
35	517.288	0.0276	0.02707	0.0275	0.02505	0.026	0.02446	0.02396	0.02451	0.02494	0.02481	0.02646	0.02482	0.02493	0.02359	0.02464	0.02329	0.02465	0.02484	0.0244	0.02396	0.02362	0.02226	0.02392	0.02567	0.02449	0.02462	0.024	0.02113	0.02307	0.02222	0.02406	0.02391	0.02139	0.02094	0.02155	0.0219	0.02206	0.02606	0.02296	0.02337	0.02208	0.02425	0.02037	0.02275	0.02429	0.02251	0.02266	0.02099
36	517.499	0.02879	0.02886	0.02881	0.02494	0.02727	0.02624	0.02504	0.02477	0.02472	0.02528	0.02821	0.02491	0.02709	0.02482	0.02509	0.02474	0.02616	0.02483	0.02641	0.02573	0.0254	0.0231	0.02595	0.02712	0.02721	0.02579	0.02499	0.0225	0.0238	0.02299	0.02468	0.02299	0.02277	0.02126	0.0218	0.02283	0.02245	0.02737	0.02525	0.02464	0.02315	0.02456	0.02156	0.02272	0.02587	0.02471	0.02456	0.02192
37	517.71	0.02807	0.02751	0.02813	0.02533	0.02581	0.02595	0.02465	0.02438	0.02469	0.02605	0.02762	0.02636	0.02596	0.02538	0.02447	0.02366	0.02521	0.02577	0.02631	0.02485	0.02455	0.02329	0.02641	0.02795	0.02446	0.026	0.02518	0.02307	0.02456	0.02337	0.02503	0.02429	0.02315	0.02186	0.02174	0.02335	0.02247	0.02788	0.02506	0.02394	0.0242	0.02319	0.02226	0.02401	0.02642	0.02462	0.02393	0.02207
38	517.921	0.02999	0.0293	0.0298	0.02647	0.02875	0.0274	0.02661	0.02704	0.02714	0.02631	0.02937	0.02742	0.02602	0.02606	0.02648	0.02616	0.02676	0.02705	0.02703	0.02551	0.0263	0.02531	0.02669	0.02873	0.02645	0.02877	0.02708	0.02504	0.02611	0.02339	0.02602	0.02612	0.02478	0.02446	0.02391	0.02456	0.02495	0.02959	0.02693	0.02635	0.02474	0.02562	0.02339	0.02501	0.02829	0.02661	0.02504	0.02411
39	518.132	0.02907	0.02832	0.02867	0.02499	0.02757	0.02637	0.02513	0.0244	0.02485	0.02621	0.02754	0.02669	0.02613	0.02479	0.02504	0.02448	0.02592	0.02516	0.02642	0.02404	0.02594	0.02308	0.02557	0.02722	0.02493	0.0262	0.02579	0.02325	0.02421	0.02331	0.02577	0.0251	0.02239	0.02186	0.02203	0.02382	0.0238	0.02756	0.0257	0.02509	0.02408	0.0244	0.02301	0.02436	0.02662	0.02568	0.02519	0.02257
40	518.343	0.02937	0.02894	0.02907	0.02608	0.02774	0.02591	0.02505	0.02545	0.02646	0.02649	0.02861	0.02661	0.02603	0.02555	0.02623	0.02483	0.02604	0.02711	0.02607	0.02478	0.02483	0.02424	0.0254	0.02681	0.02665	0.0271	0.02591	0.02391	0.02414	0.02496	0.02657	0.02543	0.02361	0.02351	0.02317	0.02244	0.02402	0.028	0.02471	0.02649	0.02557	0.0261	0.02263	0.02519	0.02786	0.02577	0.02474	0.02314
41	518.554	0.03088	0.0299	0.03069	0.02752	0.02849	0.02703	0.02668	0.0259	0.02702	0.02741	0.02932	0.02756	0.02845	0.0262	0.02591	0.0255	0.02856	0.02713	0.02701	0.02648	0.02651	0.0245	0.02708	0.02954	0.02817	0.02785	0.0271	0.0259	0.02683	0.025	0.02782	0.0261	0.02496	0.02372	0.02487	0.02611	0.02608	0.03	0.02743	0.02699	0.0263	0.02665	0.02445	0.02648	0.02965	0.02876	0.02668	0.02537
42	518.765	0.03131	0.03104	0.03183	0.02897	0.02986	0.02832	0.02888	0.02771	0.02805	0.02859	0.03204	0.02892	0.02843	0.02679	0.02836	0.02678	0.0289	0.0287	0.02843	0.02739	0.0286	0.02644	0.02876	0.02987	0.02912	0.02909	0.02879	0.02712	0.02734	0.02675	0.02854	0.02865	0.02706	0.02631	0.02661	0.02603	0.02663	0.03116	0.02865	0.02828	0.02745	0.02849	0.02681	0.02769	0.0312	0.02962	0.02851	0.02745
43	518.976	0.03109	0.03161	0.03048	0.029	0.03004	0.02892	0.02831	0.02781	0.02828	0.02792	0.03161	0.02933	0.02872	0.02986	0.02811	0.02728	0.02881	0.02956	0.0295	0.02714	0.02759	0.02681	0.02845	0.03055	0.02887	0.02951	0.02812	0.02724	0.0275	0.0258	0.02848	0.02719	0.02716	0.02574	0.02561	0.02685	0.02683	0.03168	0.02837	0.0276	0.02823	0.02797	0.02569	0.02835	0.03093	0.03023	0.02809	0.02761
44	519.187	0.02891	0.02835	0.02893	0.02571	0.02789	0.02538	0.02486	0.02565	0.02583	0.02588	0.02785	0.02711	0.02594	0.02543	0.02498	0.02471	0.02569	0.02611	0.0268	0.02537	0.02559	0.02388	0.02646	0.02718	0.02705	0.02732	0.02609	0.0252	0.02413	0.02422	0.02626	0.02566	0.02453	0.02316	0.02387	0.02488	0.0252	0.02828	0.02607	0.02634	0.02584	0.02601	0.0245	0.02642	0.02854	0.02806	0.02614	0.02449
45	519.398	0.03024	0.03035	0.0301	0.02703	0.02821	0.02708	0.02647	0.02645	0.02803	0.02728	0.0292	0.02794	0.02698	0.02659	0.02758	0.026	0.02714	0.02787	0.028	0.02612	0.0277	0.02453	0.02805	0.0291	0.0275	0.02804	0.02809	0.02487	0.02604	0.02523	0.02805	0.02689	0.02647	0.02527	0.02476	0.02524	0.02529	0.03026	0.02771	0.02766	0.02798	0.02771	0.02571	0.0275	0.03057	0.02928	0.02793	0.02705
46	519.609	0.03206	0.03127	0.03177	0.02816	0.03046	0.02755	0.02814	0.02841	0.02844	0.02818	0.0318	0.02839	0.02906	0.02904	0.02795	0.02812	0.0283	0.02851	0.02945	0.02786	0.02862	0.02556	0.0288	0.03129	0.02824	0.02937	0.02851	0.02629	0.02731	0.02654	0.02901	0.02751	0.02785	0.02581	0.02627	0.02676	0.02779	0.03108	0.02952	0.02875	0.02855	0.02922	0.02786	0.02864	0.03097	0.03066	0.0295	0.02965
47	519.82	0.03226	0.03185	0.03122	0.02898	0.03058	0.02874	0.02806	0.02787	0.0294	0.02877	0.0301	0.02852	0.02833	0.02816	0.02788	0.02826	0.02986	0.02973	0.02909	0.02769	0.02766	0.02595	0.02865	0.03028	0.02885	0.02981	0.02986	0.02692	0.02761	0.02721	0.02869	0.02849	0.02762	0.02612	0.02665	0.02703	0.0272	0.03156	0.02985	0.02862	0.02917	0.02932	0.02711	0.02934	0.03227	0.03079	0.02898	0.02812
48	520.031	0.032	0.03077	0.03069	0.02845	0.02806	0.02756	0.02724	0.02714	0.02631	0.02773	0.0297	0.02825	0.0284	0.02753	0.02764	0.02643	0.02904	0.02841	0.02777	0.0277	0.02654	0.02671	0.02688	0.03049	0.0277	0.02883	0.0283	0.02679	0.02666	0.02699	0.02871	0.02798	0.02601	0.02418	0.02455	0.02582	0.02604	0.03157	0.02818	0.02932	0.02749	0.02854	0.0275	0.02865	0.0316	0.03066	0.02886	0.0288
49	520.242	0.03212	0.03167	0.0321	0.02915	0.03103	0.02901	0.02909	0.02849	0.02971	0.03025	0.03234	0.02896	0.03018	0.0273	0.02841	0.02841	0.02935	0.02901	0.02939	0.02852	0.02921	0.02664	0.02993	0.03103	0.03097	0.03123	0.0294	0.027	0.02798	0.02715	0.03017	0.02927	0.02836	0.02658	0.02622	0.02644	0.02849	0.03321	0.03031	0.02981	0.02885	0.02985	0.02781	0.0301	0.03346	0.03234	0.03185	0.02878
50	520.453	0.03338	0.03233	0.03287	0.02977	0.03207	0.0309	0.02975	0.02946	0.03085	0.02968	0.0326	0.03158	0.03112	0.02953	0.02918	0.02917	0.03018	0.02995	0.03123	0.03003	0.02995	0.02807	0.02971	0.03163	0.02987	0.02995	0.03004	0.0282	0.02841	0.02764	0.0298	0.02944	0.02846	0.02701	0.02822	0.02869	0.02854	0.03383	0.03093	0.03155	0.03068	0.03079	0.02916	0.03048	0.03337	0.03399	0.03169	0.03002
51	520.664	0.03266	0.03146	0.0322	0.0282	0.0308	0.02908	0.02822	0.0287	0.02824	0.02937	0.03268	0.03035	0.02919	0.02851	0.02835	0.02803	0.02901	0.02963	0.02904	0.02875	0.02857	0.02852	0.02875	0.03114	0.02958	0.02946	0.02947	0.02694	0.02801	0.02781	0.02995	0.02793	0.02747	0.02689	0.02706	0.02788	0.02772	0.03261	0.03012	0.03027	0.03011	0.02999	0.029	0.03053	0.03372	0.03271	0.03047	0.02976
52	520.875	0.03306	0.0317	0.03329	0.03	0.03074	0.02888	0.02851	0.02919	0.02964	0.02965	0.03193	0.03068	0.03038	0.02931	0.02927	0.02823	0.02949	0.02984	0.02905	0.02829	0.03067	0.0272	0.02917	0.03182	0.03106	0.03084	0.02918	0.02862	0.02805	0.02835	0.03017	0.02841	0.02771	0.02658	0.02718	0.0286	0.02769	0.03319	0.03078	0.03102	0.03058	0.03129	0.02862	0.03193	0.03483	0.03301	0.03224	0.03103
53	521.086	0.0338	0.03359	0.03333	0.03023	0.03222	0.03106	0.03014	0.03012	0.02998	0.03038	0.03325	0.0304	0.03129	0.02976	0.03033	0.0292	0.03102	0.03163	0.03075	0.03094	0.02937	0.028	0.03107	0.03145	0.03187	0.03292	0.03025	0.02834	0.02969	0.02834	0.03126	0.03048	0.02959	0.028	0.029	0.02821	0.02949	0.03458	0.03224	0.03174	0.032	0.03237	0.0299	0.03265	0.03512	0.03486	0.0326	0.03243
54	521.296	0.03439	0.03429	0.03333	0.03123	0.03256	0.03143	0.03024	0.02968	0.03088	0.0315	0.03417	0.03213	0.03122	0.03058	0.03049	0.03037	0.03164	0.0307	0.03163	0.03045	0.02966	0.02795	0.03113	0.03204	0.0304	0.03082	0.03021	0.03036	0.03064	0.02912	0.03093	0.03032	0.03072	0.02826	0.02936	0.02967	0.02979	0.03456	0.03228	0.03236	0.03164	0.03167	0.03044	0.03249	0.03631	0.03504	0.03346	0.03275
55	521.507	0.03477	0.03443	0.03466	0.03197	0.03366	0.03132	0.0326	0.03066	0.0321	0.03149	0.03381	0.03276	0.03202	0.03191	0.03111	0.03054	0.03268	0.03221	0.03271	0.03099	0.03214	0.02986	0.03121	0.0336	0.03277	0.03285	0.03135	0.02938	0.03074	0.03085	0.03214	0.03074	0.03144	0.02984	0.02936	0.03076	0.03065	0.03617	0.03332	0.03317	0.03328	0.03366	0.03161	0.03375	0.03665	0.03552	0.0346	0.03504
56	521.718	0.035	0.03443	0.03485	0.03179	0.0334	0.03195	0.03139	0.0317	0.03249	0.0318	0.03465	0.03324	0.03213	0.03238	0.0314	0.03009	0.03199	0.03197	0.03206	0.03105	0.0318	0.03054	0.03245	0.03297	0.03209	0.03229	0.03156	0.0307	0.03057	0.02988	0.03221	0.03154	0.03055	0.02888	0.02911	0.03035	0.03076	0.0362	0.03249	0.03276	0.03292	0.03314	0.03202	0.03347	0.03759	0.03582	0.03503	0.03465
57	521.929	0.03543	0.03459	0.03441	0.03248	0.03421	0.03296	0.032	0.03208	0.03246	0.03251	0.03427	0.03346	0.03311	0.03194	0.03218	0.03045	0.0322	0.03301	0.03298	0.03181	0.03209	0.0295	0.03166	0.03448	0.03307	0.03395	0.03251	0.03094	0.0321	0.03055	0.03277	0.03133	0.03144	0.03078	0.02988	0.03167	0.03188	0.03625	0.03331	0.03375	0.03371	0.03502	0.0326	0.03408	0.03666	0.03636	0.03486	0.03465
58	522.14	0.03568	0.03556	0.03583	0.03318	0.03492	0.03327	0.03196	0.03204	0.03247	0.03277	0.03521	0.03464	0.03266	0.03322	0.03285	0.03141	0.03415	0.03383	0.03409	0.0323	0.03215	0.03127	0.03225	0.03443	0.03343	0.03326	0.03325	0.03179	0.03263	0.03158	0.03355	0.03352	0.03233	0.03028	0.03013	0.03239	0.03306	0.03744	0.0347	0.03549	0.03382	0.03405	0.03269	0.03545	0.0379	0.03721	0.03605	0.03608
59	522.351	0.03469	0.0345	0.03454	0.03099	0.03386	0.03142	0.03172	0.03112	0.03168	0.03224	0.03438	0.03253	0.03218	0.03124	0.03225	0.0303	0.03198	0.03242	0.03212	0.031	0.03147	0.02958	0.03223	0.03285	0.03213	0.03387	0.03198	0.03	0.03044	0.03044	0.03294	0.03071	0.03104	0.02979	0.03054	0.03033	0.03049	0.03614	0.03358	0.03366	0.03376	0.03303	0.03228	0.03436	0.03683	0.03596	0.03574	0.03486
60	522.562	0.03538	0.03509	0.03446	0.03241	0.03432	0.0323	0.03174	0.03138	0.03193	0.03291	0.0343	0.03361	0.03337	0.0321	0.03185	0.03208	0.03282	0.03252	0.03306	0.03071	0.03237	0.02977	0.03266	0.03333	0.03327	0.0333	0.03244	0.03124	0.03132	0.03119	0.03282	0.03273	0.03213	0.03109	0.03046	0.03137	0.03183	0.0375	0.03417	0.03389	0.03296	0.0348	0.0332	0.03602	0.03784	0.03669	0.03609	0.03424
61	522.773	0.03605	0.03547	0.03596	0.03253	0.03409	0.03203	0.03158	0.03187	0.03237	0.03243	0.03521	0.03421	0.03291	0.03245	0.03248	0.03162	0.03279	0.03404	0.0337	0.03288	0.03244	0.03067	0.03279	0.03413	0.03454	0.03505	0.03214	0.03164	0.03189	0.03211	0.03374	0.03273	0.03127	0.03106	0.03087	0.03153	0.03236	0.03747	0.03429	0.03438	0.03366	0.03496	0.03338	0.03582	0.03837	0.03694	0.03629	0.03457
62	522.984	0.03519	0.03488	0.03416	0.032	0.0336	0.03251	0.03174	0.03126	0.03146	0.03159	0.03459	0.03287	0.03319	0.03181	0.03252	0.03086	0.03287	0.03224	0.03239	0.03124	0.03211	0.03132	0.03207	0.03362	0.03217	0.03307	0.03268	0.03045	0.03186	0.0317	0.03319	0.03292	0.03242	0.03048	0.03003	0.03119	0.0317	0.03662	0.03496	0.03315	0.03401	0.0342	0.03335	0.03524	0.03792	0.03701	0.0353	0.03536
63	523.195	0.03488	0.03386	0.03531	0.03191	0.03374	0.03201	0.03088	0.03098	0.03235	0.03153	0.03488	0.034	0.03285	0.03202	0.03214	0.03152	0.03176	0.03268	0.03337	0.03099	0.0314	0.02952	0.03206	0.03387	0.03271	0.03286	0.03213	0.0302	0.03038	0.03149	0.03254	0.0331	0.03142	0.02981	0.03008	0.03065	0.03136	0.03676	0.03356	0.034	0.03293	0.03429	0.03269	0.03427	0.03753	0.03672	0.03642	0.0348
64	523.406	0.03718	0.03583	0.0367	0.03348	0.03509	0.03364	0.03265	0.03272	0.03357	0.03379	0.03511	0.03506	0.03422	0.03326	0.03293	0.0323	0.034	0.03421	0.03393	0.03318	0.03327	0.03142	0.03418	0.03526	0.03495	0.03439	0.03386	0.03158	0.03252	0.03188	0.03413	0.03353	0.03239	0.03103	0.03231	0.0333	0.03278	0.03729	0.03558	0.03587	0.03461	0.0349	0.03323	0.03561	0.03856	0.0378	0.03782	0.03605
65	523.616	0.03757	0.03666	0.03765	0.03329	0.03563	0.0347	0.03353	0.03372	0.03407	0.03418	0.03695	0.03432	0.03499	0.03423	0.03434	0.03263	0.03579	0.03482	0.03522	0.03332	0.03378	0.03241	0.03542	0.03524	0.0346	0.03524	0.03446	0.03306	0.03339	0.03238	0.03516	0.03441	0.03307	0.03297	0.03236	0.03362	0.03376	0.03845	0.03593	0.0357	0.03583	0.03606	0.03433	0.03714	0.03953	0.03865	0.03801	0.03676
66	523.827	0.03773	0.03756	0.0365	0.03382	0.03539	0.03456	0.0336	0.03336	0.03484	0.03423	0.03622	0.03532	0.03405	0.03394	0.03386	0.03342	0.03427	0.0351	0.03459	0.03316	0.03379	0.03219	0.03473	0.03563	0.03469	0.03545	0.03495	0.0329	0.03367	0.03368	0.03538	0.03444	0.03341	0.03277	0.03268	0.0335	0.03374	0.03851	0.03684	0.03643	0.03613	0.03698	0.03478	0.03727	0.03986	0.03856	0.03748	0.03754
67	524.038	0.03739	0.03582	0.03616	0.03351	0.03579	0.03385	0.03405	0.03348	0.0338	0.03392	0.03643	0.03477	0.03492	0.03385	0.03493	0.03266	0.03557	0.03538	0.03405	0.03309	0.03309	0.03153	0.03393	0.03595	0.03479	0.03546	0.03396	0.03223	0.03313	0.03289	0.03503	0.03501	0.03261	0.03234	0.03205	0.03364	0.03354	0.03741	0.03586	0.03579	0.03527	0.03575	0.03415	0.03599	0.03846	0.03813	0.0378	0.03669
68	524.249	0.03559	0.03554	0.03556	0.033	0.03472	0.0328	0.03274	0.03355	0.03333	0.03341	0.03576	0.03321	0.03407	0.03287	0.03307	0.03253	0.03427	0.03396	0.03364	0.03243	0.03263	0.03065	0.03337	0.03453	0.03398	0.03476	0.03253	0.0317	0.03303	0.03147	0.03406	0.03313	0.03214	0.03112	0.03112	0.03146	0.03313	0.03736	0.03476	0.03498	0.0341	0.03554	0.03454	0.03517	0.03912	0.03726	0.0359	0.03545
69	524.46	0.03747	0.03623	0.03668	0.03387	0.03646	0.0342	0.03308	0.03325	0.03398	0.03419	0.03564	0.03577	0.03496	0.03382	0.03455	0.03337	0.03515	0.03512	0.03463	0.03383	0.03432	0.0322	0.03435	0.03655	0.03496	0.03516	0.03476	0.03307	0.03373	0.03331	0.03531	0.03466	0.03382	0.03228	0.03297	0.0344	0.03357	0.0389	0.03591	0.03544	0.03546	0.03584	0.03519	0.03719	0.04089	0.03929	0.03807	0.03733
70	524.671	0.03829	0.03769	0.03845	0.03587	0.03754	0.03584	0.03616	0.03574	0.03615	0.03588	0.03853	0.0367	0.03624	0.03534	0.03637	0.03569	0.03681	0.03658	0.03657	0.03612	0.03622	0.03379	0.0368	0.03831	0.03701	0.03704	0.03587	0.03475	0.03551	0.03567	0.03688	0.03645	0.03666	0.03452	0.03404	0.03544	0.03591	0.04043	0.03831	0.03787	0.03689	0.0382	0.03663	0.03864	0.04193	0.04034	0.03975	0.03921
71	524.882	0.04033	0.03908	0.03974	0.03739	0.03796	0.03686	0.03679	0.03597	0.03706	0.03675	0.03924	0.03751	0.03795	0.03663	0.03769	0.03582	0.03693	0.03821	0.0374	0.03649	0.03618	0.03414	0.03742	0.03936	0.03769	0.03677	0.03703	0.035	0.03665	0.03588	0.03748	0.0379	0.03634	0.03523	0.03461	0.03598	0.03559	0.04051	0.03863	0.0388	0.03851	0.0379	0.03759	0.03945	0.04186	0.04117	0.04022	0.03933
72	525.092	0.03889	0.0385	0.03877	0.03648	0.03779	0.03544	0.03538	0.03527	0.03558	0.03622	0.03867	0.03808	0.03681	0.03574	0.03702	0.03504	0.0367	0.03645	0.03615	0.03573	0.03571	0.03404	0.03718	0.03797	0.03716	0.03785	0.03618	0.03579	0.03581	0.03467	0.03686	0.03671	0.03603	0.03462	0.03485	0.03599	0.03572	0.04087	0.03787	0.03819	0.0364	0.03849	0.03663	0.03838	0.04223	0.04036	0.03991	0.03922
73	525.303	0.03857	0.0373	0.03834	0.03541	0.03702	0.03562	0.03497	0.03475	0.03547	0.03611	0.03777	0.03552	0.03645	0.03491	0.03562	0.0349	0.03605	0.03603	0.03614	0.03505	0.03557	0.03295	0.03646	0.03673	0.03669	0.03695	0.03559	0.03445	0.03423	0.03389	0.03559	0.03567	0.03491	0.03404	0.0345	0.03355	0.03494	0.03949	0.03679	0.03712	0.03631	0.03786	0.03554	0.03714	0.04072	0.03996	0.03787	0.03806
74	525.514	0.03842	0.03721	0.03799	0.03557	0.03623	0.03567	0.03538	0.0345	0.03617	0.03517	0.03751	0.03604	0.03593	0.03494	0.03575	0.03431	0.03514	0.03544	0.03559	0.03559	0.03564	0.03307	0.0353	0.03711	0.03591	0.03662	0.03518	0.03412	0.03463	0.0342	0.03568	0.03565	0.03544	0.03369	0.03401	0.03504	0.03507	0.0396	0.0368	0.03716	0.03664	0.03742	0.03539	0.03844	0.04031	0.03993	0.03851	0.03777
75	525.725	0.03815	0.03717	0.03759	0.03506	0.03717	0.03514	0.03505	0.03382	0.03507	0.03532	0.03717	0.03563	0.03519	0.03457	0.03545	0.03311	0.03673	0.03652	0.03473	0.03485	0.03521	0.03315	0.03527	0.03742	0.03604	0.03665	0.03603	0.03365	0.0351	0.03418	0.03632	0.03555	0.0349	0.03403	0.03376	0.03413	0.03583	0.03821	0.03631	0.03685	0.03701	0.03753	0.03546	0.03788	0.03972	0.03893	0.03791	0.03788
76	525.936	0.03933	0.03873	0.03862	0.03699	0.03759	0.03591	0.03661	0.03563	0.03668	0.03625	0.03851	0.03755	0.03714	0.036	0.03595	0.03521	0.0363	0.03729	0.03586	0.03576	0.03613	0.03437	0.03643	0.03763	0.03646	0.03713	0.03706	0.03532	0.03571	0.03551	0.03731	0.0374	0.0353	0.03503	0.03539	0.0356	0.0365	0.04044	0.03805	0.03773	0.03718	0.03916	0.03629	0.03825	0.04139	0.04137	0.0394	0.03795
77	526.146	0.03959	0.03805	0.03755	0.03538	0.03747	0.03604	0.03525	0.03461	0.03524	0.03528	0.03736	0.03624	0.03634	0.03517	0.03564	0.03416	0.03651	0.03572	0.03543	0.03453	0.03509	0.03318	0.03555	0.03698	0.03638	0.03739	0.03657	0.0342	0.0342	0.03437	0.03703	0.0365	0.03453	0.03388	0.03396	0.03395	0.03516	0.03938	0.03722	0.0376	0.03632	0.03669	0.03507	0.03747	0.03968	0.03988	0.03915	0.03802
78	526.357	0.03876	0.03809	0.038	0.03545	0.03706	0.03577	0.03463	0.03427	0.03561	0.03589	0.03735	0.0357	0.03535	0.03606	0.03564	0.03442	0.03635	0.03672	0.03593	0.0342	0.0353	0.03322	0.03572	0.03628	0.03569	0.03584	0.03537	0.03456	0.03426	0.03326	0.03667	0.03618	0.034	0.03413	0.03373	0.03482	0.03515	0.03982	0.03727	0.03729	0.03686	0.03773	0.03503	0.03712	0.0405	0.03928	0.03887	0.03808
79	526.568	0.03937	0.03942	0.03962	0.03593	0.03836	0.03626	0.03623	0.03561	0.0373	0.0363	0.03868	0.03761	0.03722	0.03628	0.03654	0.03543	0.03731	0.03708	0.03716	0.03591	0.03615	0.03463	0.03653	0.03836	0.03756	0.03794	0.03673	0.03501	0.03567	0.03566	0.03708	0.03706	0.03566	0.03419	0.03417	0.0358	0.03678	0.04002	0.03734	0.03818	0.03717	0.03877	0.03634	0.03856	0.04141	0.04092	0.03962	0.03903
80	526.779	0.04081	0.04047	0.04052	0.03799	0.03966	0.03747	0.0375	0.0377	0.03772	0.03812	0.04027	0.03952	0.03904	0.03755	0.03815	0.03703	0.03859	0.03877	0.03831	0.03695	0.03805	0.03576	0.03829	0.04003	0.03864	0.03872	0.03792	0.03634	0.03669	0.03649	0.03879	0.03714	0.03742	0.03612	0.03614	0.03713	0.03709	0.0422	0.0396	0.03898	0.03743	0.03959	0.0381	0.03993	0.04264	0.04118	0.04114	0.04003
81	526.99	0.0416	0.04102	0.04111	0.03801	0.0398	0.03793	0.03795	0.03734	0.03802	0.03768	0.03977	0.03925	0.03847	0.03776	0.03803	0.03776	0.03874	0.03861	0.03817	0.03762	0.03792	0.03608	0.03889	0.03952	0.03886	0.03917	0.03879	0.03642	0.03769	0.03687	0.03883	0.03887	0.03719	0.03701	0.03536	0.03745	0.03794	0.04188	0.03913	0.03896	0.03887	0.03912	0.0382	0.03917	0.04292	0.04233	0.04093	0.0408
82	527.2	0.04269	0.04133	0.04248	0.03884	0.04034	0.03897	0.03804	0.03817	0.03852	0.03833	0.04129	0.03997	0.03988	0.03958	0.03934	0.03798	0.0394	0.03938	0.03974	0.03842	0.03935	0.03701	0.03859	0.03995	0.03906	0.04055	0.03979	0.03765	0.03836	0.03812	0.03963	0.03939	0.03855	0.0373	0.03704	0.03764	0.03891	0.04312	0.04026	0.04045	0.04011	0.04041	0.03818	0.0415	0.04386	0.04313	0.04242	0.04063
83	527.411	0.04307	0.04169	0.04202	0.03967	0.04165	0.03989	0.03868	0.03884	0.03925	0.0392	0.04118	0.03958	0.04029	0.03889	0.03887	0.03829	0.03926	0.03993	0.04011	0.03869	0.03907	0.03743	0.03922	0.04071	0.03994	0.0396	0.03924	0.03723	0.03861	0.03812	0.04054	0.0391	0.03869	0.03787	0.03762	0.03822	0.03868	0.04376	0.04036	0.0408	0.03977	0.0408	0.03896	0.04178	0.04357	0.04305	0.04176	0.04093
84	527.622	0.04261	0.04249	0.0418	0.03926	0.04107	0.03888	0.03838	0.03916	0.0389	0.03918	0.04215	0.03958	0.03915	0.03776	0.03839	0.03827	0.0394	0.0396	0.04052	0.0387	0.03878	0.03644	0.03908	0.0408	0.03989	0.0404	0.0395	0.03793	0.03907	0.03804	0.03957	0.03946	0.03841	0.03754	0.03788	0.03847	0.03776	0.04285	0.03981	0.03986	0.03936	0.0399	0.03827	0.04074	0.04364	0.04288	0.04167	0.04071
85	527.833	0.04324	0.04206	0.04219	0.03993	0.04127	0.04012	0.03941	0.03969	0.03992	0.03985	0.04226	0.04045	0.03986	0.03925	0.03988	0.03861	0.04041	0.03987	0.03988	0.03935	0.03981	0.03737	0.04051	0.04172	0.04012	0.0413	0.04067	0.0385	0.03987	0.03807	0.0399	0.03969	0.03865	0.03768	0.03814	0.03903	0.03939	0.04412	0.04124	0.04097	0.04062	0.04146	0.03924	0.0413	0.04428	0.04308	0.04235	0.04157
86	528.043	0.04223	0.04292	0.04222	0.03961	0.04091	0.03962	0.03943	0.03897	0.03888	0.03911	0.04118	0.04029	0.0398	0.0386	0.03912	0.03814	0.0398	0.04011	0.03947	0.03818	0.03903	0.0369	0.03902	0.04077	0.03944	0.04047	0.03877	0.03781	0.03855	0.0381	0.04041	0.03843	0.03868	0.0378	0.03647	0.03813	0.03814	0.04233	0.0401	0.04024	0.03933	0.04059	0.03843	0.03949	0.04279	0.04255	0.04164	0.0405
87	528.254	0.04243	0.04172	0.04237	0.03958	0.04117	0.03937	0.03903	0.03783	0.039	0.03905	0.04128	0.03997	0.03973	0.03863	0.03894	0.03772	0.0398	0.03964	0.03943	0.03794	0.03903	0.0373	0.03934	0.04096	0.03956	0.03972	0.03847	0.03715	0.0382	0.03807	0.03977	0.03854	0.03811	0.03683	0.03631	0.03794	0.03883	0.04324	0.04071	0.03923	0.03944	0.0397	0.03886	0.04028	0.04331	0.04284	0.0413	0.04051
88	528.465	0.04446	0.04397	0.04375	0.04111	0.0429	0.04085	0.04081	0.0396	0.04039	0.04137	0.04354	0.04139	0.04091	0.04074	0.0411	0.03983	0.04169	0.04089	0.04125	0.0399	0.03973	0.03762	0.04111	0.04196	0.04108	0.04183	0.0404	0.03956	0.04024	0.03885	0.04157	0.04088	0.03959	0.03858	0.03874	0.04056	0.04044	0.04441	0.04169	0.04192	0.0405	0.04139	0.03972	0.04212	0.04481	0.04364	0.04196	0.04214
89	528.676	0.04438	0.04293	0.04305	0.04083	0.04275	0.04104	0.03999	0.04042	0.04085	0.04098	0.04286	0.04109	0.04067	0.03975	0.04062	0.03949	0.04088	0.04095	0.04118	0.04011	0.04015	0.03786	0.04046	0.04167	0.04114	0.04077	0.04063	0.03848	0.03916	0.03907	0.04105	0.04049	0.03896	0.0386	0.03947	0.03927	0.03987	0.04371	0.04095	0.04055	0.04078	0.04192	0.03984	0.04154	0.04424	0.04359	0.04238	0.04129
90	528.886	0.04512	0.04472	0.04432	0.04192	0.04325	0.04183	0.0411	0.04098	0.04073	0.04202	0.0432	0.04246	0.04164	0.04112	0.04076	0.04054	0.04223	0.04167	0.04121	0.04014	0.04067	0.03907	0.04114	0.0437	0.0418	0.04247	0.04107	0.03967	0.04143	0.03993	0.04202	0.0407	0.03997	0.03929	0.03995	0.04016	0.03997	0.04477	0.04258	0.04174	0.04157	0.04246	0.03999	0.04255	0.04388	0.04387	0.0427	0.04184
91	529.097	0.04544	0.04535	0.04538	0.04207	0.04492	0.0418	0.04188	0.04247	0.04204	0.04292	0.0453	0.04263	0.04296	0.04231	0.04182	0.04115	0.04255	0.04288	0.04199	0.04114	0.04079	0.03938	0.04164	0.04346	0.04352	0.04235	0.04261	0.0404	0.04122	0.04102	0.04253	0.04181	0.04061	0.03939	0.03909	0.04128	0.04073	0.04513	0.04291	0.04219	0.04169	0.04223	0.0411	0.04291	0.04555	0.0445	0.04383	0.04305
92	529.308	0.04551	0.04468	0.04539	0.0423	0.04431	0.04227	0.04115	0.04111	0.04148	0.04185	0.04375	0.04202	0.042	0.04067	0.04183	0.04076	0.04183	0.04182	0.04191	0.04053	0.04067	0.03867	0.04077	0.0433	0.04154	0.04184	0.04104	0.03962	0.04062	0.04029	0.04182	0.04102	0.0402	0.03963	0.03976	0.04008	0.04057	0.04507	0.04218	0.04244	0.04158	0.04211	0.04023	0.04234	0.04461	0.0443	0.04305	0.04241
93	529.518	0.04589	0.04458	0.04417	0.04146	0.04339	0.04171	0.04069	0.03988	0.04141	0.04072	0.0443	0.04199	0.04143	0.04056	0.04074	0.03995	0.04072	0.04217	0.04037	0.03988	0.0405	0.03893	0.04139	0.04187	0.04134	0.04166	0.04124	0.03856	0.04021	0.03887	0.04144	0.04121	0.03941	0.03835	0.03884	0.03926	0.03903	0.04382	0.04134	0.04093	0.04072	0.04102	0.03997	0.04197	0.04399	0.04261	0.04224	0.04127
94	529.729	0.04698	0.04478	0.04608	0.04273	0.0445	0.04345	0.04258	0.04225	0.04372	0.04284	0.04476	0.04346	0.0426	0.04271	0.04271	0.04126	0.04341	0.04271	0.0436	0.04148	0.04222	0.04016	0.04273	0.04335	0.04365	0.04373	0.04293	0.04069	0.04241	0.04053	0.04276	0.04281	0.04171	0.03944	0.04025	0.04128	0.04195	0.04579	0.04295	0.04289	0.04255	0.04336	0.04119	0.04336	0.04561	0.04524	0.04395	0.04293
95	529.94	0.04745	0.04648	0.0465	0.04388	0.04575	0.04357	0.04249	0.04307	0.04356	0.04352	0.04586	0.04391	0.04345	0.04369	0.04309	0.04226	0.04347	0.04374	0.04326	0.0425	0.0423	0.04076	0.04285	0.04533	0.04391	0.04396	0.04314	0.04113	0.04225	0.04166	0.04315	0.0425	0.04208	0.0401	0.04098	0.04206	0.04168	0.04643	0.04405	0.04308	0.0433	0.04349	0.04202	0.04321	0.04587	0.04493	0.04412	0.04293
96	530.15	0.04785	0.04733	0.04782	0.04489	0.04638	0.04508	0.04353	0.04363	0.0446	0.0443	0.04614	0.04513	0.04483	0.04368	0.04445	0.043	0.04485	0.04421	0.04379	0.04307	0.04297	0.04165	0.04362	0.04507	0.0445	0.04449	0.04392	0.04272	0.04236	0.04147	0.0443	0.04263	0.04205	0.04224	0.04202	0.04204	0.04239	0.04669	0.04378	0.04412	0.04383	0.04378	0.04222	0.04423	0.04654	0.04579	0.04498	0.04395
97	530.361	0.04803	0.04744	0.04688	0.0447	0.04591	0.04441	0.04351	0.04319	0.04386	0.04409	0.0464	0.04448	0.04474	0.04384	0.04347	0.04249	0.04415	0.04406	0.04396	0.04229	0.04344	0.04138	0.04379	0.04512	0.04314	0.04462	0.0437	0.04211	0.04296	0.04185	0.04393	0.04374	0.04266	0.04077	0.04101	0.04234	0.04193	0.04651	0.04317	0.04348	0.0434	0.04403	0.04151	0.04341	0.04587	0.04596	0.04467	0.04396
98	530.572	0.0477	0.04748	0.04738	0.0451	0.04604	0.04421	0.04291	0.04356	0.0433	0.04398	0.04548	0.04489	0.04408	0.04342	0.0436	0.04316	0.04412	0.0441	0.04441	0.04263	0.04295	0.04123	0.04301	0.04529	0.04338	0.04414	0.043	0.04118	0.04118	0.04205	0.04357	0.04305	0.04209	0.04153	0.04074	0.04214	0.04166	0.04582	0.04349	0.04322	0.0434	0.04387	0.04173	0.04362	0.0456	0.04547	0.04472	0.04289
99	530.783	0.0477	0.04659	0.04679	0.04369	0.0452	0.0437	0.04316	0.04283	0.04302	0.04304	0.04543	0.0437	0.04449	0.04349	0.0427	0.04244	0.0434	0.04353	0.04338	0.04184	0.04206	0.04066	0.04285	0.04443	0.04267	0.04339	0.04277	0.04098	0.04228	0.04077	0.04252	0.04181	0.04118	0.04075	0.03981	0.04034	0.04078	0.04563	0.04312	0.04363	0.04313	0.04185	0.04094	0.04262	0.04531	0.04432	0.04351	0.04225
100	530.993	0.04783	0.04716	0.04718	0.04465	0.04631	0.04499	0.04372	0.04348	0.04412	0.04475	0.04638	0.04511	0.04467	0.04363	0.04321	0.04276	0.04472	0.04364	0.04412	0.04214	0.04322	0.04091	0.04384	0.04536	0.04362	0.04457	0.04286	0.04218	0.04227	0.04183	0.04394	0.04348	0.04146	0.04078	0.04076	0.04172	0.04166	0.04637	0.04326	0.04289	0.04253	0.04329	0.04141	0.04283	0.04601	0.04559	0.044	0.04284
101	531.204	0.04915	0.04831	0.04869	0.04567	0.04707	0.04451	0.04368	0.04434	0.04456	0.04525	0.04669	0.0454	0.04448	0.0446	0.04479	0.04332	0.04445	0.04476	0.04497	0.04358	0.04358	0.04213	0.04407	0.04548	0.04463	0.04507	0.0448	0.04184	0.04349	0.04307	0.04477	0.04379	0.04181	0.04204	0.04156	0.04211	0.04179	0.04606	0.04312	0.04468	0.04327	0.04394	0.0425	0.04341	0.04676	0.04576	0.04431	0.044
102	531.415	0.04939	0.04881	0.04877	0.04708	0.04806	0.04639	0.04485	0.04464	0.04571	0.04531	0.04713	0.04612	0.04537	0.04512	0.04544	0.04377	0.04662	0.04552	0.04555	0.04367	0.04454	0.04255	0.04531	0.04694	0.04519	0.04565	0.04444	0.04287	0.04383	0.04303	0.0446	0.04442	0.04356	0.04192	0.0421	0.04233	0.04334	0.04772	0.04481	0.04537	0.04437	0.04488	0.04279	0.04457	0.04705	0.04672	0.04483	0.04386
103	531.625	0.05178	0.04948	0.04985	0.04688	0.04812	0.04677	0.04611	0.04555	0.04639	0.04659	0.04889	0.04688	0.04646	0.04634	0.04546	0.04474	0.04605	0.04606	0.04617	0.04492	0.04497	0.04365	0.04486	0.04655	0.04585	0.04628	0.0453	0.0437	0.04398	0.04362	0.04508	0.04555	0.04384	0.04227	0.04245	0.04342	0.04369	0.04787	0.04539	0.04544	0.04434	0.04456	0.04306	0.04497	0.04793	0.04711	0.04604	0.04435
104	531.836	0.05089	0.05022	0.05012	0.04656	0.04841	0.04663	0.04647	0.04668	0.0468	0.04634	0.04845	0.04725	0.04793	0.04546	0.0459	0.04442	0.0465	0.04724	0.04679	0.0454	0.04549	0.04371	0.04586	0.04736	0.04622	0.04658	0.04545	0.04391	0.04437	0.0436	0.04605	0.04469	0.0444	0.04278	0.04242	0.04404	0.0443	0.04746	0.04613	0.04575	0.04384	0.04519	0.04265	0.04513	0.0475	0.04639	0.04525	0.04547
105	532.046	0.05125	0.05104	0.05151	0.04743	0.04976	0.04738	0.047	0.04725	0.04768	0.0472	0.04977	0.04882	0.04726	0.04666	0.04752	0.04641	0.04803	0.04759	0.04717	0.04605	0.04598	0.04429	0.04703	0.04829	0.04613	0.04688	0.04671	0.04434	0.04511	0.04447	0.04556	0.04565	0.04509	0.04342	0.04432	0.04372	0.04542	0.04911	0.04617	0.04655	0.04548	0.04635	0.04389	0.0457	0.04851	0.04759	0.04692	0.04532
106	532.257	0.05155	0.0513	0.05103	0.04808	0.04909	0.04796	0.04697	0.04661	0.04718	0.04681	0.04923	0.04842	0.04758	0.04729	0.04716	0.04584	0.04721	0.04741	0.0473	0.04543	0.04553	0.04433	0.04681	0.04819	0.04688	0.04757	0.04637	0.04468	0.04497	0.04459	0.04628	0.04599	0.04508	0.04382	0.04328	0.04453	0.04432	0.04941	0.04584	0.04616	0.04555	0.0456	0.04424	0.04635	0.04894	0.04693	0.0458	0.04531
107	532.468	0.05223	0.05142	0.05189	0.04855	0.04983	0.04906	0.04752	0.04803	0.04803	0.048	0.04989	0.04818	0.04872	0.04764	0.04749	0.04653	0.04814	0.04805	0.04848	0.04631	0.0464	0.04411	0.04704	0.04844	0.04721	0.0481	0.04706	0.04503	0.04622	0.04529	0.04717	0.0465	0.04596	0.04429	0.04408	0.04519	0.04538	0.04934	0.0473	0.04633	0.04567	0.04643	0.04546	0.04649	0.0492	0.04736	0.0467	0.04578
108	532.678	0.05286	0.05236	0.05254	0.04947	0.05079	0.04895	0.04892	0.04831	0.04898	0.04971	0.0511	0.04956	0.04863	0.04866	0.04736	0.04735	0.04896	0.04801	0.04817	0.04653	0.04742	0.04537	0.04742	0.04883	0.04763	0.04779	0.04726	0.04577	0.04607	0.04569	0.04789	0.04684	0.04542	0.04466	0.04447	0.04506	0.04569	0.05016	0.04743	0.04689	0.04684	0.04674	0.04529	0.04742	0.04974	0.0481	0.0469	0.04601
109	532.889	0.05221	0.05156	0.05091	0.04852	0.05021	0.04899	0.04779	0.04734	0.04783	0.0478	0.04948	0.04832	0.04833	0.047	0.04716	0.04619	0.04699	0.04744	0.04701	0.04641	0.04627	0.04474	0.04713	0.04812	0.04679	0.04784	0.04678	0.04479	0.04531	0.04474	0.04655	0.04586	0.04475	0.04379	0.04424	0.04426	0.04533	0.04879	0.04576	0.04587	0.04528	0.04604	0.04434	0.04621	0.04863	0.04756	0.04649	0.04508
110	533.1	0.05229	0.05169	0.05143	0.0492	0.0509	0.04956	0.04825	0.0475	0.0489	0.04844	0.05019	0.04872	0.04853	0.04777	0.04733	0.04702	0.0487	0.04766	0.04757	0.04647	0.04694	0.04562	0.04745	0.04877	0.04758	0.04752	0.04758	0.04562	0.04565	0.04536	0.04688	0.04664	0.04591	0.0443	0.04442	0.04567	0.04556	0.04999	0.04722	0.04711	0.04567	0.04654	0.04506	0.04667	0.04942	0.04842	0.04668	0.04548
111	533.31	0.05332	0.05317	0.05287	0.05054	0.05065	0.04942	0.04932	0.04896	0.05022	0.04921	0.05128	0.05007	0.049	0.0488	0.04836	0.04719	0.04904	0.04957	0.049	0.04801	0.04794	0.04642	0.04834	0.05023	0.04906	0.04908	0.04715	0.04626	0.04717	0.04613	0.04763	0.04809	0.04653	0.04606	0.0458	0.04586	0.04652	0.05137	0.04761	0.04754	0.04688	0.04692	0.04494	0.04699	0.04992	0.04863	0.0472	0.04611
112	533.521	0.05442	0.05343	0.05358	0.05172	0.05258	0.05005	0.04938	0.0492	0.05031	0.05024	0.05187	0.0509	0.05038	0.04927	0.04952	0.04942	0.05017	0.04998	0.04994	0.0485	0.04856	0.04607	0.04958	0.05013	0.0492	0.04981	0.04848	0.04746	0.04755	0.04722	0.04983	0.04823	0.04713	0.04589	0.04495	0.04659	0.04641	0.05195	0.0483	0.04804	0.04756	0.04831	0.04614	0.04766	0.05051	0.0493	0.04793	0.04723
113	533.731	0.0551	0.05367	0.05374	0.05144	0.05245	0.05101	0.05059	0.04938	0.05058	0.05065	0.05251	0.05037	0.05024	0.04993	0.04957	0.04765	0.05029	0.05069	0.04983	0.04844	0.04881	0.04604	0.0491	0.05103	0.04932	0.04999	0.04888	0.04709	0.04771	0.04693	0.04871	0.04838	0.04703	0.04597	0.0466	0.0467	0.04677	0.05103	0.0478	0.04794	0.04743	0.04729	0.04617	0.04803	0.05069	0.0496	0.04782	0.04757
114	533.942	0.05509	0.05441	0.05407	0.05132	0.05302	0.05144	0.05078	0.0499	0.05111	0.05098	0.05332	0.05108	0.05082	0.05148	0.05024	0.04885	0.05156	0.05088	0.05041	0.04893	0.0495	0.04779	0.04997	0.05144	0.04977	0.04995	0.04873	0.0472	0.04832	0.04795	0.0497	0.04916	0.04706	0.04668	0.04619	0.04726	0.04751	0.05131	0.04932	0.04872	0.04813	0.04834	0.04621	0.04847	0.05152	0.0493	0.04884	0.04707
115	534.152	0.05515	0.05472	0.05399	0.05158	0.05264	0.05139	0.05058	0.05121	0.05155	0.05193	0.0534	0.05169	0.05156	0.05038	0.04966	0.0488	0.05076	0.05039	0.05016	0.04958	0.04914	0.04715	0.04917	0.05119	0.05034	0.05045	0.04882	0.04771	0.04766	0.0477	0.04967	0.04842	0.04753	0.04649	0.0467	0.04693	0.04756	0.05185	0.04878	0.04933	0.04823	0.0486	0.04615	0.0481	0.05101	0.0496	0.04901	0.04752
116	534.363	0.05629	0.05497	0.05488	0.05242	0.05383	0.05167	0.05108	0.05072	0.05144	0.05161	0.05298	0.05253	0.0523	0.05055	0.05019	0.04948	0.05152	0.05154	0.05134	0.04962	0.04929	0.04758	0.05049	0.051	0.05001	0.05051	0.05005	0.04804	0.04874	0.04776	0.04953	0.04932	0.04749	0.0464	0.04672	0.04758	0.04801	0.05158	0.04993	0.04942	0.04832	0.04871	0.0469	0.04868	0.05128	0.04929	0.04889	0.04775
117	534.574	0.05565	0.05478	0.05454	0.05266	0.05396	0.05232	0.05154	0.0513	0.05173	0.05142	0.05298	0.052	0.05183	0.05121	0.05007	0.05035	0.05125	0.0512	0.05087	0.04994	0.05021	0.04851	0.05006	0.05144	0.05017	0.05115	0.04939	0.04821	0.04855	0.04823	0.05012	0.04887	0.04818	0.04755	0.04698	0.04766	0.04809	0.05192	0.04945	0.04942	0.04838	0.04805	0.04744	0.04857	0.05078	0.04965	0.0493	0.04798
118	534.784	0.05594	0.05571	0.05544	0.05247	0.05374	0.05203	0.05123	0.05148	0.05225	0.05166	0.05401	0.05145	0.05215	0.05152	0.05059	0.04945	0.05134	0.05056	0.05115	0.04912	0.04957	0.04693	0.04983	0.05105	0.05051	0.05087	0.0499	0.04849	0.04921	0.0476	0.05016	0.04861	0.04775	0.04733	0.0463	0.04751	0.04839	0.05215	0.04922	0.04889	0.04855	0.04842	0.04654	0.04823	0.05123	0.04986	0.04838	0.04709
119	534.995	0.05606	0.05554	0.05479	0.05316	0.05372	0.05151	0.05157	0.05137	0.05187	0.05157	0.05319	0.05198	0.05098	0.05086	0.05054	0.04921	0.05136	0.05068	0.05051	0.04905	0.04933	0.04799	0.04994	0.05176	0.05037	0.05066	0.04955	0.04732	0.04849	0.0471	0.04945	0.04863	0.04834	0.04628	0.04639	0.04734	0.04778	0.0517	0.04931	0.04917	0.04784	0.04831	0.04682	0.0477	0.05031	0.04959	0.04835	0.04686
120	535.205	0.05688	0.05544	0.05652	0.0533	0.0551	0.0527	0.05275	0.05187	0.05215	0.05153	0.05439	0.05257	0.05257	0.05116	0.05164	0.05083	0.05204	0.05137	0.05073	0.05095	0.0509	0.04907	0.05018	0.05283	0.05091	0.05179	0.0499	0.04769	0.0493	0.04824	0.05001	0.04977	0.04845	0.04784	0.04736	0.04832	0.04828	0.05232	0.0501	0.04992	0.04872	0.04946	0.04727	0.04895	0.05104	0.05055	0.0495	0.04829
121	535.416	0.05682	0.05639	0.05607	0.0534	0.05406	0.05326	0.05215	0.05197	0.05283	0.05289	0.05479	0.05329	0.05365	0.05228	0.05179	0.05085	0.05266	0.05205	0.05241	0.05065	0.0509	0.0492	0.05155	0.05244	0.05101	0.05165	0.05076	0.0491	0.04938	0.04817	0.05092	0.04985	0.04851	0.04789	0.04788	0.04837	0.04787	0.05261	0.05028	0.04949	0.0486	0.04937	0.04744	0.0489	0.05159	0.05123	0.04949	0.0478
122	535.626	0.05734	0.05627	0.05689	0.05369	0.05525	0.05327	0.05323	0.05218	0.05239	0.05249	0.05499	0.05317	0.05175	0.05196	0.05279	0.05106	0.05234	0.05171	0.0522	0.05062	0.0511	0.04886	0.05013	0.05229	0.05125	0.05168	0.05096	0.04896	0.04939	0.04861	0.05045	0.04956	0.04822	0.04775	0.0476	0.04835	0.04782	0.05287	0.05025	0.04958	0.04848	0.04985	0.04756	0.04939	0.05186	0.0504	0.04968	0.04804
123	535.837	0.05822	0.05775	0.057	0.05452	0.05625	0.05449	0.05383	0.05413	0.05379	0.05432	0.0566	0.05471	0.05418	0.05295	0.05285	0.05287	0.05354	0.0534	0.05314	0.05205	0.0517	0.04976	0.05187	0.05422	0.0519	0.05271	0.05138	0.04955	0.04999	0.04926	0.05176	0.05086	0.04952	0.04801	0.0484	0.04913	0.04916	0.05397	0.05102	0.05117	0.0495	0.05063	0.04837	0.04964	0.0528	0.05158	0.05045	0.04906
124	536.047	0.05991	0.05905	0.05885	0.05609	0.05733	0.05618	0.05497	0.05551	0.05595	0.05476	0.05736	0.05565	0.05547	0.05415	0.05462	0.05309	0.05506	0.05446	0.05514	0.05326	0.05301	0.05171	0.05384	0.05514	0.05376	0.05332	0.05276	0.05055	0.05222	0.05115	0.05286	0.05187	0.0514	0.04976	0.04953	0.05029	0.05144	0.0547	0.05218	0.05243	0.05132	0.05168	0.04931	0.05197	0.05416	0.05281	0.0521	0.05095
125	536.258	0.05885	0.05802	0.0582	0.05572	0.05682	0.05584	0.05448	0.0543	0.05485	0.05447	0.05733	0.05499	0.05461	0.05453	0.05383	0.0531	0.05483	0.05398	0.05395	0.05232	0.05254	0.05089	0.05326	0.05405	0.05321	0.05339	0.05239	0.05109	0.05181	0.05048	0.05284	0.05161	0.05016	0.04967	0.04918	0.05014	0.05015	0.05445	0.05215	0.05112	0.05071	0.05081	0.04891	0.05096	0.05351	0.0526	0.05084	0.04966
126	536.468	0.06091	0.05963	0.05945	0.05716	0.05862	0.05673	0.05569	0.05621	0.05632	0.05576	0.05793	0.05591	0.05537	0.05488	0.05494	0.05368	0.05565	0.05528	0.05492	0.05352	0.0541	0.05146	0.0537	0.05598	0.05411	0.05394	0.05332	0.05198	0.0521	0.05119	0.05314	0.05227	0.05142	0.05087	0.05039	0.05068	0.05159	0.05549	0.05238	0.05222	0.05203	0.0515	0.05033	0.0515	0.05504	0.05313	0.05234	0.05049
127	536.679	0.06158	0.06044	0.06065	0.05745	0.0599	0.05734	0.05696	0.05649	0.05723	0.05677	0.05919	0.05678	0.05665	0.0557	0.05607	0.05534	0.05561	0.0561	0.05531	0.05443	0.05403	0.05283	0.05513	0.05643	0.05454	0.05509	0.05451	0.05282	0.0528	0.05191	0.05499	0.05425	0.05274	0.05161	0.05126	0.05194	0.05157	0.05612	0.05326	0.05312	0.052	0.05282	0.05086	0.05271	0.05521	0.05382	0.05295	0.05135
128	536.889	0.06152	0.05994	0.06014	0.05818	0.059	0.05694	0.0567	0.05613	0.05595	0.05693	0.05894	0.05704	0.05685	0.05561	0.05587	0.05507	0.05624	0.05574	0.05536	0.05464	0.05474	0.05262	0.05468	0.05602	0.05509	0.05527	0.05433	0.05265	0.05357	0.05242	0.05363	0.05387	0.05242	0.05153	0.05183	0.05198	0.05217	0.05586	0.05331	0.0532	0.0532	0.0526	0.05087	0.05244	0.05498	0.05357	0.05243	0.05075
129	537.1	0.06112	0.06018	0.06123	0.0578	0.0592	0.05781	0.05722	0.05667	0.05784	0.05663	0.05962	0.05725	0.0569	0.05562	0.05601	0.05573	0.05624	0.05668	0.05596	0.05435	0.05515	0.05318	0.05479	0.05659	0.05542	0.05601	0.05436	0.05288	0.05282	0.05281	0.05467	0.05346	0.05278	0.05154	0.05112	0.05231	0.05232	0.05628	0.05327	0.05285	0.05232	0.05291	0.05113	0.05298	0.05561	0.05389	0.05322	0.05182
130	537.31	0.06219	0.06195	0.06124	0.05902	0.05996	0.05857	0.05772	0.05772	0.05754	0.05801	0.05997	0.05773	0.05839	0.05645	0.05691	0.05623	0.05701	0.05689	0.05718	0.05549	0.05586	0.0535	0.05607	0.0569	0.05581	0.0566	0.05509	0.05343	0.05411	0.05282	0.05511	0.05436	0.05369	0.0524	0.05221	0.05249	0.0533	0.05731	0.05387	0.05426	0.05323	0.05325	0.05135	0.0533	0.0565	0.05491	0.05301	0.05255
131	537.521	0.06292	0.06266	0.06198	0.05983	0.06179	0.06019	0.0588	0.05799	0.05918	0.05918	0.06098	0.05937	0.05853	0.0575	0.05665	0.05636	0.05755	0.05774	0.0575	0.05647	0.05631	0.05441	0.05654	0.05764	0.05655	0.05678	0.05577	0.05369	0.05455	0.054	0.05612	0.05495	0.05346	0.05333	0.05241	0.05339	0.05381	0.05754	0.05473	0.05493	0.05406	0.05422	0.05229	0.05394	0.05639	0.05573	0.05437	0.05276
132	537.731	0.06328	0.06232	0.06317	0.05971	0.06069	0.05932	0.05901	0.05846	0.05882	0.05864	0.06087	0.05907	0.05905	0.05826	0.058	0.05663	0.05793	0.0584	0.05773	0.05667	0.05723	0.05449	0.05702	0.05842	0.05743	0.05726	0.05599	0.05506	0.055	0.05455	0.05654	0.05522	0.05426	0.05317	0.05376	0.05392	0.05388	0.05811	0.05558	0.0555	0.05446	0.05497	0.0525	0.05403	0.05719	0.05527	0.05428	0.05299
133	537.942	0.06339	0.06324	0.06338	0.06068	0.06162	0.06052	0.05973	0.05916	0.05901	0.06034	0.06107	0.05934	0.05934	0.05828	0.05932	0.05695	0.05903	0.05918	0.05856	0.05701	0.05722	0.05497	0.05712	0.05904	0.058	0.05787	0.05658	0.05515	0.0555	0.05487	0.05693	0.05625	0.05473	0.05335	0.05367	0.05421	0.05457	0.05906	0.05603	0.05565	0.05496	0.05574	0.05325	0.05518	0.05753	0.05611	0.05492	0.0538
134	538.152	0.06367	0.06277	0.06299	0.06005	0.06167	0.05988	0.05945	0.05896	0.05967	0.0593	0.06104	0.05902	0.05918	0.05786	0.05795	0.05767	0.05903	0.05845	0.05849	0.05718	0.05701	0.05527	0.05731	0.0589	0.05736	0.05792	0.05618	0.05447	0.05554	0.05499	0.05725	0.056	0.05516	0.05386	0.05337	0.05441	0.05443	0.05827	0.05557	0.0551	0.05428	0.05436	0.05322	0.05465	0.05661	0.05602	0.05421	0.05362
135	538.363	0.06398	0.06312	0.06384	0.06053	0.06227	0.06012	0.0594	0.05983	0.06019	0.05995	0.06164	0.06094	0.05969	0.05931	0.05913	0.05808	0.05956	0.0593	0.0593	0.05745	0.05788	0.05575	0.05824	0.05911	0.05771	0.05848	0.05761	0.05511	0.05617	0.05573	0.05679	0.05645	0.05494	0.05426	0.0538	0.0548	0.05528	0.05896	0.05626	0.0554	0.05522	0.05569	0.05294	0.0553	0.05775	0.05618	0.05463	0.05396
136	538.573	0.0651	0.06351	0.06402	0.06145	0.06299	0.06087	0.06015	0.05961	0.06029	0.06001	0.06232	0.06109	0.0603	0.05973	0.0589	0.05877	0.05951	0.05951	0.05935	0.05769	0.05821	0.05628	0.05821	0.05923	0.05872	0.05856	0.05781	0.05622	0.05662	0.05586	0.05783	0.05705	0.05624	0.05423	0.05447	0.05507	0.05633	0.05991	0.0567	0.057	0.05576	0.0557	0.05376	0.05566	0.05801	0.05676	0.05533	0.05448
137	538.784	0.06485	0.06467	0.06404	0.06169	0.0627	0.06129	0.06014	0.06072	0.06038	0.06041	0.06268	0.06076	0.06033	0.05959	0.05971	0.05858	0.05974	0.05988	0.0593	0.05879	0.05839	0.05615	0.05887	0.06023	0.05828	0.05868	0.058	0.05614	0.05638	0.05572	0.05805	0.05665	0.05524	0.05464	0.05409	0.05531	0.05571	0.05962	0.05646	0.05605	0.05587	0.05662	0.05469	0.05624	0.05805	0.05627	0.05532	0.05441
138	538.994	0.06438	0.06372	0.06393	0.06101	0.06263	0.06121	0.06044	0.06031	0.06015	0.06066	0.06195	0.06088	0.06045	0.05943	0.05905	0.05888	0.05961	0.05973	0.05915	0.0584	0.05863	0.0556	0.05835	0.06005	0.05901	0.05854	0.05744	0.05612	0.05686	0.05626	0.05729	0.05701	0.05528	0.05437	0.05451	0.0547	0.05488	0.05856	0.05643	0.05629	0.05551	0.05606	0.05374	0.05548	0.0582	0.05664	0.05486	0.05467
139	539.204	0.06539	0.06428	0.06492	0.06208	0.06354	0.06096	0.06074	0.0613	0.06082	0.06153	0.0628	0.06126	0.06128	0.06008	0.05979	0.05898	0.06082	0.06078	0.06023	0.05894	0.05894	0.05693	0.05927	0.06049	0.05912	0.05922	0.05826	0.05616	0.05714	0.05627	0.05847	0.05685	0.05692	0.05435	0.0544	0.05528	0.0563	0.06003	0.05723	0.05643	0.05562	0.05585	0.0545	0.05571	0.0585	0.0572	0.05569	0.05444
140	539.415	0.06719	0.06655	0.06551	0.06361	0.06474	0.06318	0.06242	0.0622	0.06225	0.0625	0.06414	0.06258	0.06245	0.06187	0.0608	0.06055	0.06169	0.06168	0.06112	0.05988	0.06012	0.05879	0.06033	0.06213	0.0605	0.06112	0.05945	0.05831	0.05849	0.05831	0.05926	0.05919	0.05778	0.05641	0.05597	0.05708	0.05719	0.0608	0.05846	0.05806	0.05728	0.05753	0.05596	0.05782	0.06008	0.05861	0.05734	0.05608
141	539.625	0.06688	0.06534	0.06511	0.06294	0.06441	0.0631	0.06187	0.06166	0.06234	0.06221	0.06405	0.06301	0.06237	0.06154	0.06133	0.05975	0.06146	0.06165	0.06132	0.06009	0.06038	0.05833	0.05967	0.06163	0.06051	0.06102	0.05925	0.05811	0.05847	0.05796	0.05936	0.05921	0.0577	0.0569	0.0566	0.05696	0.05667	0.06111	0.05811	0.05796	0.05763	0.05785	0.05526	0.05768	0.05919	0.05921	0.05701	0.05587
142	539.836	0.06787	0.06628	0.06658	0.06386	0.06568	0.0636	0.0622	0.06293	0.06309	0.06343	0.06479	0.06388	0.06321	0.06168	0.06144	0.06103	0.06228	0.06301	0.06208	0.06157	0.06038	0.05912	0.06136	0.06294	0.06103	0.06158	0.05966	0.0587	0.0591	0.05817	0.06042	0.05983	0.05901	0.05705	0.05753	0.05821	0.05772	0.06151	0.05939	0.0582	0.05822	0.05813	0.05632	0.05844	0.06045	0.05937	0.05792	0.05654
143	540.046	0.06752	0.06655	0.06647	0.06422	0.06478	0.06318	0.06283	0.06259	0.06255	0.06285	0.0646	0.06362	0.06287	0.06235	0.06214	0.06071	0.06252	0.06225	0.06191	0.0608	0.06071	0.0585	0.06091	0.06231	0.06123	0.06155	0.06025	0.05789	0.05874	0.05834	0.06016	0.05907	0.05787	0.05646	0.05626	0.05786	0.05689	0.06118	0.05913	0.05842	0.05717	0.05754	0.05596	0.0582	0.06048	0.05885	0.05755	0.05631
144	540.257	0.06873	0.06798	0.06825	0.06564	0.0673	0.06461	0.06421	0.06399	0.06451	0.0647	0.06628	0.06536	0.06417	0.06373	0.06323	0.06244	0.06484	0.06347	0.06376	0.06292	0.06267	0.06055	0.06258	0.06344	0.06299	0.06241	0.06158	0.05985	0.06088	0.05996	0.06168	0.06092	0.05978	0.05863	0.05801	0.05915	0.05929	0.06329	0.06047	0.06037	0.05937	0.06082	0.05744	0.05985	0.06204	0.06108	0.05925	0.05847
145	540.467	0.06815	0.06764	0.06782	0.06463	0.06618	0.06442	0.06396	0.0637	0.06444	0.06417	0.06559	0.06437	0.06414	0.06353	0.06295	0.06186	0.06329	0.06361	0.06299	0.06178	0.06194	0.05964	0.06245	0.06391	0.06241	0.06229	0.06142	0.05981	0.06016	0.06018	0.06202	0.06074	0.05916	0.05829	0.05824	0.0586	0.05856	0.06293	0.06012	0.0598	0.05832	0.05967	0.05723	0.05889	0.06114	0.0603	0.05887	0.05755
146	540.677	0.06919	0.06745	0.06825	0.06549	0.06685	0.06527	0.06452	0.06439	0.06484	0.06492	0.06678	0.06509	0.06497	0.06451	0.06379	0.06276	0.06421	0.06382	0.06348	0.06224	0.06231	0.06025	0.06329	0.06366	0.06265	0.06296	0.06206	0.06016	0.06123	0.05985	0.06256	0.06105	0.06004	0.05864	0.0587	0.05942	0.05919	0.06303	0.0611	0.06051	0.05917	0.05922	0.05758	0.05906	0.06149	0.06085	0.05916	0.05809
147	540.888	0.06942	0.06873	0.06851	0.06599	0.0678	0.06521	0.06442	0.0645	0.06451	0.06536	0.0666	0.0656	0.06534	0.0642	0.06402	0.06323	0.06427	0.06408	0.06413	0.0624	0.06307	0.06118	0.0633	0.06464	0.06316	0.06321	0.06229	0.06062	0.06128	0.06114	0.06279	0.06156	0.06067	0.05947	0.05999	0.05962	0.05962	0.06355	0.06062	0.06047	0.06019	0.0597	0.05849	0.0601	0.06177	0.06069	0.05982	0.05868
148	541.098	0.07089	0.07024	0.0699	0.06719	0.0691	0.06644	0.06572	0.06541	0.06662	0.06688	0.06826	0.06712	0.06645	0.0656	0.06544	0.06433	0.0664	0.06551	0.06537	0.06434	0.06404	0.06188	0.06398	0.06638	0.06462	0.0644	0.06403	0.06197	0.06311	0.06156	0.06382	0.06246	0.06138	0.06029	0.06021	0.06026	0.0604	0.06462	0.0619	0.06161	0.06081	0.06173	0.0596	0.06075	0.06391	0.0618	0.06154	0.05972
149	541.308	0.07017	0.06935	0.06961	0.06681	0.06819	0.06691	0.0663	0.06613	0.06681	0.06637	0.06769	0.06724	0.06654	0.06535	0.06527	0.06424	0.06623	0.06639	0.06509	0.06465	0.0634	0.06218	0.06485	0.06595	0.06448	0.06432	0.06364	0.06194	0.06236	0.0622	0.06424	0.06282	0.0615	0.06034	0.05988	0.0611	0.06105	0.06489	0.06233	0.06157	0.06144	0.06126	0.05957	0.06123	0.06376	0.0619	0.06116	0.05945
150	541.519	0.07022	0.06895	0.06928	0.06687	0.0679	0.06694	0.06677	0.06541	0.06625	0.06624	0.06798	0.06621	0.06648	0.06546	0.0655	0.06438	0.06607	0.0657	0.06559	0.06407	0.06465	0.06232	0.06501	0.06525	0.06454	0.06521	0.06349	0.06217	0.06272	0.06222	0.06398	0.06315	0.06173	0.06024	0.06032	0.06168	0.06088	0.06511	0.06167	0.06167	0.06143	0.06182	0.05915	0.061	0.06378	0.06289	0.06184	0.06018
151	541.729	0.07047	0.0696	0.07074	0.06729	0.06832	0.06741	0.0661	0.06606	0.06673	0.0673	0.06842	0.06692	0.06684	0.06597	0.06586	0.06528	0.06644	0.06708	0.06605	0.06494	0.06524	0.0633	0.06534	0.06683	0.06516	0.0655	0.06459	0.06277	0.06304	0.0632	0.06455	0.06385	0.06219	0.06112	0.06131	0.06221	0.06135	0.06506	0.06335	0.06278	0.06243	0.06171	0.05989	0.06152	0.06357	0.06257	0.06244	0.06115
152	541.94	0.07053	0.06899	0.06942	0.06638	0.06809	0.06695	0.06636	0.0658	0.06666	0.06606	0.06819	0.06692	0.06671	0.06547	0.06509	0.06447	0.06567	0.06588	0.06555	0.06391	0.06477	0.06252	0.06429	0.06617	0.0644	0.06505	0.06385	0.06236	0.06253	0.062	0.06349	0.06319	0.06206	0.06099	0.06002	0.0615	0.06167	0.06538	0.06251	0.06183	0.06121	0.06157	0.06006	0.06146	0.06323	0.06168	0.06105	0.06044
153	542.15	0.07008	0.06969	0.06988	0.06721	0.06914	0.06698	0.0659	0.0658	0.06616	0.06656	0.06858	0.06655	0.06642	0.06629	0.06562	0.06488	0.06655	0.06629	0.06538	0.06424	0.06496	0.06229	0.06592	0.06582	0.06487	0.0648	0.06437	0.06274	0.06323	0.06242	0.06418	0.06325	0.06256	0.0614	0.06089	0.06179	0.06205	0.06605	0.06317	0.06236	0.06195	0.06175	0.05988	0.06113	0.06393	0.06211	0.06143	0.05986
154	542.36	0.07139	0.0707	0.07075	0.06756	0.06915	0.06729	0.06683	0.06648	0.06734	0.06769	0.06934	0.06805	0.06725	0.06636	0.06624	0.0655	0.06689	0.0671	0.06671	0.06537	0.06548	0.0627	0.06564	0.06642	0.06541	0.06661	0.06511	0.06308	0.06471	0.0633	0.06519	0.06418	0.06287	0.06208	0.06153	0.0617	0.06256	0.06618	0.06333	0.06347	0.06213	0.06263	0.06013	0.0619	0.06454	0.06294	0.06212	0.06073
155	542.571	0.07221	0.07148	0.07149	0.06853	0.07011	0.06795	0.06769	0.06709	0.06762	0.06794	0.07006	0.06772	0.06793	0.06639	0.06704	0.06578	0.06792	0.067	0.06734	0.06574	0.06535	0.06405	0.06602	0.06757	0.06655	0.06667	0.06532	0.06412	0.06439	0.06328	0.06528	0.06469	0.06319	0.06204	0.06171	0.06315	0.06243	0.06703	0.06362	0.06362	0.06238	0.06302	0.0609	0.06361	0.06552	0.06363	0.06245	0.06153
156	542.781	0.0718	0.07015	0.07138	0.06816	0.06919	0.06789	0.06747	0.0676	0.06746	0.06788	0.07004	0.06828	0.068	0.06735	0.06725	0.06563	0.06737	0.06727	0.06691	0.06567	0.06644	0.06388	0.06613	0.06761	0.06611	0.06699	0.0661	0.06384	0.0644	0.06397	0.06568	0.06459	0.06299	0.0621	0.06203	0.06308	0.06293	0.06709	0.06429	0.06295	0.06274	0.06304	0.06058	0.06305	0.0652	0.06385	0.0623	0.06138
157	542.991	0.0716	0.07042	0.07042	0.06844	0.06987	0.06739	0.06735	0.06744	0.06764	0.06807	0.06958	0.06789	0.0676	0.06693	0.06717	0.06591	0.06773	0.06681	0.06687	0.06587	0.06594	0.06405	0.06639	0.06742	0.06583	0.06638	0.06568	0.064	0.06417	0.06399	0.06514	0.06466	0.06353	0.06234	0.06211	0.06288	0.06317	0.06644	0.06415	0.06349	0.06286	0.06276	0.061	0.06305	0.06469	0.06394	0.06212	0.06133
158	543.202	0.07256	0.07148	0.07135	0.06896	0.07041	0.06904	0.068	0.06746	0.06899	0.06815	0.0706	0.06882	0.0681	0.06803	0.06766	0.06723	0.06844	0.06705	0.06737	0.06648	0.0668	0.06503	0.06765	0.06784	0.06704	0.06765	0.06608	0.06447	0.06506	0.0644	0.06571	0.0659	0.06431	0.06334	0.06279	0.06345	0.06429	0.06698	0.06458	0.06399	0.0638	0.06407	0.06171	0.0633	0.06561	0.06515	0.06393	0.06162
159	543.412	0.07409	0.07334	0.0731	0.07066	0.07189	0.07101	0.06932	0.06956	0.07032	0.06953	0.07202	0.07043	0.07065	0.06926	0.06955	0.06883	0.06982	0.06995	0.06933	0.06839	0.06833	0.06693	0.06876	0.07	0.06894	0.06914	0.06793	0.06642	0.06709	0.06615	0.06831	0.06729	0.06594	0.06449	0.0644	0.06514	0.06542	0.06908	0.06643	0.06603	0.06505	0.06547	0.06376	0.06488	0.06741	0.06613	0.06523	0.06332
160	543.622	0.07496	0.0737	0.07398	0.07171	0.07275	0.07128	0.07072	0.07037	0.07057	0.07119	0.07263	0.07146	0.07132	0.07035	0.07022	0.06946	0.07095	0.07101	0.07029	0.06904	0.06932	0.06768	0.06949	0.07089	0.06978	0.06952	0.0692	0.06655	0.06761	0.06729	0.06908	0.06859	0.06707	0.06593	0.0656	0.06641	0.06647	0.06986	0.06746	0.06716	0.06581	0.06669	0.0644	0.06638	0.06773	0.06707	0.06534	0.06453
161	543.832	0.07432	0.07394	0.07362	0.07132	0.07251	0.07087	0.06967	0.07026	0.07058	0.07082	0.07238	0.07165	0.07107	0.07017	0.06973	0.06921	0.07069	0.07028	0.07003	0.06882	0.0687	0.0678	0.06966	0.07084	0.06974	0.07019	0.06915	0.06651	0.0673	0.06681	0.06878	0.06807	0.06708	0.06541	0.06539	0.06618	0.06621	0.0697	0.06729	0.06663	0.06623	0.06608	0.06411	0.06582	0.06843	0.06718	0.06561	0.06437
162	544.043	0.07488	0.07366	0.07419	0.07152	0.07229	0.07167	0.07079	0.07076	0.07111	0.07155	0.07314	0.07206	0.07145	0.07045	0.07026	0.06976	0.07104	0.07119	0.07082	0.06992	0.07027	0.06782	0.07047	0.07149	0.07008	0.07072	0.06912	0.06791	0.06832	0.06764	0.07001	0.0688	0.06751	0.0659	0.06663	0.06725	0.06579	0.07062	0.0682	0.06758	0.0665	0.06724	0.06435	0.06644	0.0686	0.06745	0.06628	0.06546
163	544.253	0.07556	0.07492	0.07467	0.07271	0.07411	0.07236	0.07168	0.07153	0.07216	0.07208	0.07441	0.07313	0.07235	0.07178	0.07127	0.0707	0.07228	0.07145	0.07214	0.07062	0.07126	0.0691	0.07099	0.07213	0.071	0.07147	0.07055	0.06886	0.06991	0.06857	0.07009	0.06948	0.06843	0.06768	0.06736	0.06775	0.06758	0.07157	0.06906	0.06871	0.06729	0.06763	0.06615	0.0677	0.06984	0.06855	0.06737	0.06558
164	544.463	0.07526	0.07447	0.07455	0.07168	0.07368	0.07227	0.07138	0.0713	0.07198	0.07174	0.07373	0.07252	0.07207	0.07051	0.0715	0.07072	0.07203	0.07132	0.07118	0.07043	0.07055	0.06861	0.07056	0.07282	0.07064	0.07107	0.07043	0.06834	0.06947	0.06864	0.07012	0.06919	0.06864	0.06644	0.06675	0.06746	0.06732	0.07163	0.06912	0.06867	0.06725	0.06766	0.06554	0.06739	0.06972	0.06854	0.0671	0.06584
165	544.674	0.07514	0.07511	0.07481	0.07212	0.07399	0.07248	0.07154	0.07111	0.07176	0.07199	0.0738	0.07217	0.07229	0.0713	0.07141	0.07024	0.07198	0.07158	0.07205	0.07061	0.07089	0.06853	0.0711	0.07188	0.07089	0.0716	0.07021	0.06863	0.06968	0.06841	0.07093	0.06951	0.06884	0.06712	0.06706	0.06774	0.06772	0.07171	0.06874	0.06859	0.06795	0.06752	0.06563	0.0677	0.07	0.06891	0.06728	0.06604
166	544.884	0.07668	0.07555	0.07578	0.07337	0.07484	0.07299	0.07253	0.07192	0.07313	0.07304	0.07456	0.07358	0.07347	0.0728	0.07239	0.07168	0.0731	0.07276	0.07242	0.07183	0.07203	0.06994	0.07193	0.07374	0.07202	0.07291	0.07154	0.07047	0.07057	0.06957	0.07138	0.07112	0.06949	0.06898	0.06811	0.06862	0.06841	0.07278	0.0699	0.06974	0.06873	0.06846	0.06652	0.06862	0.07072	0.06931	0.06832	0.06726
167	545.094	0.07659	0.07532	0.07621	0.07366	0.07427	0.07356	0.07285	0.0726	0.07301	0.07343	0.07516	0.07355	0.07335	0.07283	0.07275	0.07153	0.0735	0.0731	0.07248	0.07171	0.07235	0.06957	0.07241	0.0734	0.07242	0.07237	0.07165	0.0701	0.0705	0.06986	0.07173	0.07086	0.06929	0.06846	0.06802	0.06882	0.06882	0.07263	0.07043	0.07014	0.06871	0.06917	0.06676	0.06815	0.07108	0.06993	0.06818	0.06752
168	545.304	0.07659	0.07562	0.07615	0.07347	0.0747	0.07317	0.07236	0.07213	0.07286	0.07317	0.07477	0.0732	0.07332	0.07272	0.07222	0.07161	0.07321	0.07328	0.07311	0.07171	0.07177	0.06983	0.07174	0.07279	0.0724	0.07249	0.07198	0.07007	0.07061	0.06998	0.07222	0.07105	0.06996	0.06831	0.06828	0.06889	0.06911	0.07298	0.07037	0.06967	0.06929	0.06894	0.06643	0.0687	0.07117	0.06995	0.0684	0.0672
169	545.515	0.07689	0.07667	0.0761	0.07395	0.07538	0.07332	0.07282	0.07278	0.07343	0.07328	0.07564	0.07345	0.0733	0.07254	0.07301	0.07234	0.07328	0.07375	0.0729	0.07193	0.07185	0.06996	0.07255	0.07437	0.07273	0.07307	0.07206	0.07023	0.07031	0.07022	0.07182	0.0714	0.07062	0.06869	0.06859	0.06919	0.06874	0.07389	0.07024	0.07022	0.06926	0.06949	0.06761	0.06813	0.07084	0.0698	0.06939	0.06778
170	545.725	0.07789	0.07713	0.07782	0.07471	0.0761	0.07411	0.0735	0.07345	0.07465	0.07478	0.07667	0.07498	0.07465	0.07414	0.0741	0.0732	0.07491	0.07402	0.07465	0.07314	0.0732	0.07114	0.07339	0.07528	0.07431	0.07414	0.07374	0.07194	0.07224	0.07144	0.07381	0.07252	0.07197	0.07028	0.06977	0.07044	0.07065	0.07461	0.07219	0.07156	0.06987	0.07077	0.06867	0.07065	0.07239	0.07106	0.06961	0.06838
171	545.935	0.07782	0.07744	0.07675	0.07468	0.07593	0.07434	0.0737	0.07343	0.07466	0.07422	0.0763	0.07485	0.07445	0.07418	0.07391	0.07302	0.07507	0.07418	0.07404	0.07296	0.07355	0.07168	0.07341	0.07494	0.07388	0.0743	0.07349	0.07166	0.07175	0.07147	0.07294	0.07268	0.07124	0.07032	0.07007	0.07027	0.07047	0.07453	0.07227	0.0716	0.0705	0.07096	0.06873	0.0702	0.07273	0.07152	0.06976	0.06855
172	546.145	0.07705	0.07642	0.07696	0.0742	0.07585	0.07393	0.07341	0.07337	0.07436	0.07373	0.07546	0.07467	0.07419	0.07383	0.07368	0.0722	0.07435	0.07383	0.07413	0.07257	0.07317	0.07098	0.07293	0.07523	0.07367	0.07434	0.07268	0.0708	0.07181	0.07087	0.07346	0.07244	0.07111	0.07005	0.06971	0.07039	0.07017	0.07443	0.07182	0.07165	0.0699	0.0704	0.06844	0.07032	0.07197	0.07114	0.06967	0.0689
173	546.356	0.07868	0.07744	0.07756	0.07524	0.07641	0.07469	0.07368	0.0742	0.07496	0.07446	0.07664	0.07519	0.07488	0.0741	0.07355	0.07318	0.07537	0.07506	0.07448	0.07315	0.07362	0.07168	0.07418	0.07508	0.07437	0.07442	0.07336	0.07201	0.07291	0.07209	0.07418	0.07308	0.07245	0.07057	0.07039	0.07127	0.07095	0.0751	0.07248	0.07176	0.0714	0.07075	0.06845	0.07048	0.07308	0.07153	0.0704	0.0691
174	546.566	0.0782	0.07752	0.07774	0.0749	0.07692	0.07485	0.07472	0.07441	0.0751	0.07475	0.07689	0.07596	0.07537	0.0742	0.07482	0.07361	0.07519	0.07493	0.07471	0.07386	0.07395	0.0718	0.07487	0.07594	0.07497	0.07537	0.07471	0.07263	0.07341	0.07239	0.07449	0.07378	0.07236	0.07064	0.0709	0.07136	0.07123	0.07587	0.07323	0.07232	0.07166	0.07179	0.06965	0.07107	0.07348	0.07188	0.07108	0.06946
175	546.776	0.07836	0.07815	0.07813	0.07558	0.07643	0.07501	0.07483	0.07491	0.07485	0.0754	0.07723	0.07672	0.07569	0.0747	0.07492	0.07459	0.0758	0.07554	0.07514	0.07422	0.07478	0.07249	0.07469	0.07654	0.07499	0.07503	0.0752	0.0731	0.07424	0.07328	0.07468	0.0738	0.07283	0.07121	0.07145	0.07187	0.07124	0.07612	0.07346	0.07282	0.0719	0.07211	0.06974	0.07164	0.07374	0.07264	0.07064	0.06987
176	546.986	0.07883	0.07795	0.07808	0.0757	0.07658	0.07505	0.07453	0.07463	0.0757	0.07496	0.07737	0.07631	0.07554	0.07562	0.07513	0.07361	0.07557	0.07575	0.0756	0.07405	0.07465	0.07258	0.0748	0.07683	0.07518	0.07574	0.07485	0.07281	0.07372	0.07275	0.07499	0.074	0.073	0.07143	0.07165	0.07268	0.07269	0.07615	0.07328	0.07347	0.07242	0.07261	0.07054	0.07186	0.07408	0.07258	0.07135	0.0704
177	547.196	0.07917	0.07829	0.07844	0.07589	0.0774	0.07621	0.07501	0.07482	0.0753	0.07574	0.07783	0.07693	0.07644	0.07518	0.07522	0.07461	0.07648	0.07586	0.07603	0.07477	0.07467	0.07309	0.07553	0.07658	0.07584	0.07606	0.07538	0.07383	0.07433	0.07337	0.0757	0.07455	0.07361	0.07236	0.07215	0.07237	0.07254	0.07713	0.07359	0.07429	0.07264	0.07322	0.07089	0.07263	0.07475	0.07289	0.07191	0.0706
178	547.407	0.07889	0.07877	0.07864	0.07645	0.07739	0.07565	0.07499	0.07522	0.07585	0.07588	0.0778	0.07652	0.07622	0.07578	0.07525	0.07441	0.07615	0.07628	0.07566	0.07449	0.0754	0.07271	0.07521	0.07694	0.0762	0.07616	0.07533	0.07387	0.07441	0.07347	0.07536	0.0749	0.07396	0.07253	0.07232	0.07291	0.07231	0.07669	0.0738	0.07338	0.07301	0.0728	0.07056	0.07233	0.07472	0.07336	0.07215	0.07102
179	547.617	0.07998	0.07925	0.07933	0.07665	0.07813	0.07646	0.07586	0.07547	0.0769	0.07654	0.07907	0.0772	0.07717	0.07662	0.07622	0.07476	0.07678	0.07642	0.07678	0.07615	0.07618	0.074	0.07658	0.0782	0.07666	0.07741	0.07641	0.07438	0.07501	0.07418	0.07681	0.07605	0.0749	0.0735	0.07307	0.074	0.07371	0.07763	0.07464	0.07468	0.07349	0.07378	0.0718	0.07329	0.07495	0.07459	0.07328	0.07136
180	547.827	0.07926	0.07914	0.07978	0.07673	0.0784	0.07668	0.07674	0.07625	0.07661	0.07688	0.07847	0.07715	0.07769	0.0764	0.07651	0.07612	0.07684	0.07676	0.07673	0.07544	0.07597	0.07421	0.07647	0.07778	0.07637	0.07702	0.07531	0.07462	0.0757	0.0747	0.07682	0.07597	0.07512	0.07323	0.07339	0.0738	0.07389	0.07796	0.07528	0.0747	0.07401	0.0738	0.07185	0.07359	0.07515	0.07449	0.07247	0.07136
181	548.037	0.07984	0.07829	0.07936	0.07671	0.07816	0.07676	0.07551	0.07564	0.07641	0.07619	0.07889	0.07754	0.07693	0.07646	0.07628	0.07563	0.07721	0.07628	0.07647	0.07539	0.07574	0.0737	0.07635	0.07804	0.07664	0.07742	0.07658	0.07462	0.07532	0.07465	0.07676	0.07581	0.07521	0.07348	0.07375	0.07405	0.07373	0.07787	0.07573	0.07484	0.07379	0.07362	0.07263	0.07389	0.07563	0.07458	0.07328	0.07232
182	548.247	0.0797	0.07913	0.07937	0.07685	0.07754	0.07654	0.07632	0.07592	0.07652	0.07685	0.07898	0.07732	0.07736	0.07673	0.07654	0.07533	0.07754	0.07683	0.07683	0.0759	0.07574	0.07415	0.07662	0.0783	0.07688	0.07703	0.0767	0.07482	0.07516	0.07509	0.0761	0.07663	0.07516	0.07341	0.07365	0.0742	0.07414	0.07859	0.07548	0.07546	0.07431	0.07431	0.07213	0.07353	0.07625	0.07441	0.07324	0.07225
183	548.458	0.07988	0.07933	0.07918	0.0763	0.07817	0.07664	0.07554	0.07603	0.07638	0.07683	0.07834	0.07765	0.07811	0.07605	0.07686	0.07559	0.07744	0.07701	0.07727	0.07618	0.07612	0.07421	0.07675	0.07775	0.077	0.07708	0.07729	0.07465	0.07522	0.07461	0.07686	0.07592	0.07499	0.07409	0.07326	0.07453	0.07418	0.07797	0.07642	0.07539	0.07459	0.07394	0.07261	0.07338	0.07624	0.07471	0.07346	0.07212
184	548.668	0.08067	0.0796	0.08023	0.0775	0.0786	0.07713	0.07656	0.07635	0.07689	0.07719	0.07974	0.07785	0.07787	0.07725	0.07723	0.07643	0.0784	0.07804	0.07796	0.07652	0.07705	0.07491	0.07727	0.07912	0.07751	0.0777	0.07728	0.07541	0.0759	0.07544	0.07772	0.07712	0.07573	0.07474	0.0746	0.07456	0.07485	0.07931	0.07615	0.07598	0.07479	0.07477	0.07277	0.07436	0.07699	0.07553	0.07415	0.07293
185	548.878	0.08023	0.07975	0.08015	0.07686	0.07896	0.07767	0.07648	0.07654	0.0771	0.07741	0.07943	0.07859	0.07832	0.07694	0.07704	0.07601	0.0781	0.07806	0.07792	0.07605	0.07705	0.07518	0.07831	0.07869	0.07755	0.07831	0.0774	0.07616	0.07593	0.07537	0.0782	0.07693	0.07576	0.07456	0.07458	0.07538	0.07525	0.0793	0.07615	0.07575	0.0752	0.07591	0.07341	0.07482	0.07681	0.07584	0.07451	0.07308
186	549.088	0.08015	0.0797	0.08021	0.07709	0.0787	0.07773	0.07686	0.07664	0.0775	0.07736	0.07967	0.07801	0.07737	0.07722	0.0773	0.07639	0.07804	0.07783	0.07769	0.07628	0.07727	0.07511	0.07749	0.07896	0.07706	0.07837	0.07748	0.07526	0.07636	0.0754	0.07752	0.07671	0.07612	0.0747	0.07435	0.07492	0.07492	0.079	0.07673	0.07636	0.07514	0.07542	0.07293	0.07418	0.0769	0.07526	0.07423	0.07307
187	549.298	0.08023	0.07968	0.08011	0.07726	0.07883	0.0773	0.07646	0.07655	0.07712	0.07751	0.0796	0.07869	0.07824	0.07698	0.07725	0.07657	0.0782	0.07753	0.07797	0.07676	0.07747	0.075	0.07752	0.07923	0.07783	0.07779	0.07755	0.07558	0.07639	0.0758	0.07739	0.07708	0.07592	0.07516	0.07455	0.07558	0.07549	0.07945	0.07679	0.07622	0.07539	0.07546	0.0736	0.0746	0.07751	0.07526	0.07465	0.07301
188	549.508	0.08048	0.07944	0.07968	0.07795	0.07877	0.07714	0.07672	0.07626	0.07674	0.07729	0.07946	0.07808	0.07805	0.07673	0.07732	0.07595	0.07733	0.07779	0.07709	0.07634	0.07695	0.07497	0.07739	0.07887	0.07792	0.07853	0.07743	0.0757	0.07595	0.0757	0.07812	0.07724	0.07576	0.07432	0.07475	0.07548	0.07527	0.07942	0.07659	0.0754	0.07529	0.07561	0.0728	0.07465	0.07666	0.07565	0.07474	0.0726
189	549.718	0.08132	0.08075	0.08075	0.07822	0.07968	0.07842	0.07786	0.07749	0.07847	0.07819	0.08064	0.07899	0.07923	0.07806	0.07781	0.07737	0.07898	0.07936	0.07883	0.07774	0.07792	0.07618	0.0784	0.08014	0.07916	0.07945	0.07893	0.07715	0.07711	0.07691	0.0784	0.07798	0.07744	0.07554	0.07559	0.07623	0.0767	0.08018	0.07764	0.07746	0.07645	0.07673	0.07461	0.07628	0.07834	0.07703	0.0756	0.07405
190	549.929	0.08098	0.08073	0.08103	0.07829	0.07961	0.07823	0.07798	0.07735	0.07854	0.07846	0.08065	0.07893	0.07849	0.07818	0.07774	0.07763	0.07891	0.07906	0.07853	0.07834	0.07805	0.07613	0.07846	0.08013	0.07857	0.07937	0.07835	0.07644	0.07734	0.07694	0.07872	0.07784	0.07674	0.07595	0.07555	0.07613	0.0766	0.08069	0.0778	0.07722	0.07662	0.07681	0.07466	0.07594	0.07852	0.07712	0.07581	0.07428
191	550.139	0.08053	0.08084	0.08077	0.07795	0.07974	0.0782	0.07737	0.07773	0.07832	0.0782	0.08045	0.07859	0.07843	0.07815	0.07795	0.07736	0.07877	0.07845	0.07896	0.07756	0.07809	0.07609	0.07866	0.07949	0.0788	0.07929	0.07798	0.07621	0.07735	0.07718	0.07918	0.07793	0.07729	0.07576	0.07529	0.07593	0.07635	0.08022	0.07767	0.07781	0.07628	0.07624	0.07468	0.07616	0.07851	0.07664	0.07543	0.07465
192	550.349	0.08175	0.08087	0.08054	0.07824	0.07932	0.07798	0.07793	0.07741	0.07802	0.07849	0.08045	0.07924	0.07899	0.07804	0.07835	0.07724	0.0792	0.07894	0.07903	0.07771	0.07777	0.0756	0.07861	0.08033	0.07871	0.07945	0.07871	0.07658	0.07785	0.07672	0.07913	0.07774	0.07672	0.07621	0.0756	0.07691	0.07655	0.08099	0.07865	0.07778	0.07639	0.07722	0.07447	0.07608	0.07888	0.07705	0.07602	0.07456
193	550.559	0.08185	0.08152	0.08115	0.07913	0.08032	0.0784	0.07755	0.07837	0.07942	0.07838	0.08097	0.07985	0.07925	0.07888	0.07881	0.07813	0.07986	0.07953	0.07939	0.07798	0.07843	0.0766	0.07876	0.08031	0.07936	0.08026	0.07871	0.07735	0.07846	0.07766	0.07936	0.07867	0.07778	0.07648	0.07659	0.07767	0.07752	0.08129	0.07879	0.07871	0.07737	0.07746	0.07534	0.07699	0.07925	0.07808	0.0768	0.07534
194	550.769	0.08166	0.08128	0.08176	0.07927	0.08072	0.07867	0.07859	0.07815	0.07943	0.07906	0.08138	0.07985	0.07965	0.07859	0.07911	0.07773	0.07967	0.07919	0.07968	0.07826	0.07871	0.07689	0.07939	0.08099	0.07945	0.08006	0.07912	0.07768	0.07849	0.0778	0.07986	0.07925	0.07779	0.0766	0.07712	0.07743	0.07741	0.08168	0.07854	0.07811	0.07769	0.07789	0.07562	0.07746	0.07964	0.0782	0.07722	0.07605
195	550.979	0.0823	0.08153	0.08207	0.0792	0.0808	0.07917	0.07878	0.07828	0.07904	0.07919	0.08126	0.0797	0.07999	0.07941	0.07897	0.07843	0.0802	0.07978	0.08018	0.07901	0.0789	0.0774	0.07964	0.08119	0.07969	0.08007	0.079	0.07799	0.07841	0.07799	0.08	0.07929	0.07803	0.07714	0.07723	0.07771	0.07791	0.08213	0.07921	0.0786	0.0778	0.07839	0.07546	0.07722	0.07972	0.07847	0.07703	0.07603
196	551.189	0.08185	0.08075	0.08106	0.07872	0.07987	0.07889	0.07834	0.07796	0.07901	0.07878	0.08094	0.07932	0.07956	0.07913	0.07868	0.07786	0.0797	0.0792	0.07984	0.0785	0.07856	0.07676	0.07933	0.08032	0.07921	0.08042	0.07912	0.07761	0.07794	0.07773	0.08002	0.07898	0.07809	0.07687	0.07706	0.07718	0.07726	0.0821	0.079	0.07901	0.07794	0.07809	0.0758	0.07706	0.07937	0.07801	0.07678	0.0757
197	551.399	0.08177	0.08093	0.08053	0.07857	0.07995	0.07893	0.07791	0.07812	0.07857	0.07885	0.08125	0.07965	0.07962	0.07878	0.07891	0.07736	0.0795	0.07929	0.07919	0.07828	0.07878	0.07636	0.07861	0.08078	0.07948	0.07998	0.07907	0.07734	0.07833	0.07739	0.08011	0.0791	0.07797	0.07604	0.07678	0.07757	0.0777	0.0813	0.07888	0.07832	0.07756	0.07762	0.07564	0.07694	0.07983	0.0777	0.07694	0.0753
198	551.609	0.08205	0.08205	0.08217	0.07964	0.08114	0.07932	0.07869	0.07891	0.0795	0.07921	0.08112	0.08019	0.08051	0.0796	0.07967	0.0781	0.07975	0.08005	0.08017	0.07842	0.07906	0.07708	0.07923	0.08152	0.08015	0.08013	0.07951	0.07778	0.07826	0.07783	0.08031	0.0794	0.07906	0.07767	0.07702	0.07803	0.07837	0.08302	0.07961	0.07922	0.07813	0.07831	0.07603	0.07809	0.08018	0.07884	0.07805	0.07605
199	551.82	0.08218	0.0816	0.08202	0.07936	0.08052	0.0789	0.07821	0.0785	0.07954	0.0795	0.08157	0.07991	0.07957	0.07929	0.07895	0.07802	0.08005	0.07988	0.07962	0.07862	0.07909	0.07751	0.07979	0.08138	0.08011	0.08014	0.07939	0.0777	0.0784	0.07806	0.08057	0.07961	0.07851	0.07684	0.07693	0.07788	0.07795	0.08204	0.07987	0.07875	0.0779	0.0782	0.07582	0.07809	0.08037	0.07885	0.07777	0.0764
200	552.03	0.08246	0.08208	0.08189	0.0794	0.08117	0.07928	0.07825	0.07879	0.07908	0.07901	0.08112	0.08046	0.07952	0.0792	0.07879	0.07867	0.08	0.07993	0.08004	0.07907	0.07919	0.07746	0.07948	0.08127	0.08047	0.08037	0.07944	0.07821	0.07888	0.07793	0.08046	0.07967	0.07888	0.07733	0.07758	0.07785	0.07859	0.08205	0.08004	0.07906	0.07833	0.07904	0.07659	0.07781	0.08064	0.0793	0.07719	0.07614
201	552.24	0.08281	0.08206	0.08216	0.07987	0.08116	0.08022	0.07889	0.07853	0.07987	0.07983	0.08149	0.08062	0.08025	0.07964	0.07949	0.07901	0.08047	0.08034	0.0805	0.0792	0.07949	0.07782	0.07999	0.0809	0.08045	0.081	0.07989	0.0787	0.07909	0.07798	0.08063	0.07994	0.07875	0.07715	0.07772	0.07819	0.07833	0.08249	0.07995	0.08002	0.07902	0.07923	0.0767	0.07795	0.08068	0.07969	0.07818	0.077
202	552.45	0.0827	0.08254	0.08236	0.0797	0.08159	0.07983	0.07914	0.07936	0.07986	0.0803	0.0822	0.08104	0.0806	0.07974	0.08036	0.07863	0.08051	0.08054	0.08029	0.07931	0.08002	0.07762	0.08026	0.08196	0.08063	0.08141	0.08053	0.07856	0.07914	0.07912	0.08099	0.07972	0.07927	0.07843	0.07803	0.07893	0.079	0.08305	0.08064	0.08017	0.0787	0.07891	0.07688	0.0789	0.08107	0.07959	0.07863	0.07729
203	552.66	0.08324	0.08122	0.08215	0.07925	0.081	0.07922	0.07896	0.07896	0.07947	0.07933	0.08147	0.08067	0.08005	0.07924	0.07913	0.07854	0.08035	0.08034	0.07944	0.07889	0.07892	0.07745	0.08016	0.08125	0.08055	0.0807	0.08007	0.07825	0.07931	0.07821	0.08025	0.08014	0.07893	0.07745	0.07837	0.07834	0.07811	0.08277	0.07998	0.07965	0.07883	0.07914	0.0769	0.07891	0.081	0.07907	0.07805	0.0766
204	552.87	0.08208	0.08125	0.08164	0.07861	0.08075	0.07913	0.07876	0.07863	0.07916	0.07896	0.08113	0.08072	0.07947	0.07899	0.07868	0.07846	0.0797	0.07972	0.07977	0.0788	0.07907	0.07702	0.07958	0.08138	0.07974	0.08062	0.07933	0.07761	0.07847	0.0779	0.07983	0.07902	0.07855	0.07736	0.07741	0.07827	0.07865	0.08214	0.07956	0.07936	0.07831	0.07862	0.07669	0.07805	0.08067	0.07942	0.07776	0.07679
205	553.08	0.0823	0.08223	0.08295	0.08015	0.08142	0.07987	0.07933	0.07934	0.07978	0.07966	0.08292	0.08068	0.08056	0.08028	0.07981	0.07825	0.08128	0.08078	0.08069	0.07894	0.08028	0.07776	0.08049	0.08165	0.08018	0.08109	0.08084	0.07837	0.07903	0.07916	0.0809	0.07992	0.07903	0.07802	0.07773	0.07849	0.07943	0.08346	0.08066	0.07998	0.07923	0.07943	0.07724	0.07917	0.08153	0.07971	0.07864	0.07781
206	553.29	0.08251	0.082	0.08249	0.07981	0.08096	0.07954	0.07918	0.07945	0.07939	0.07964	0.08231	0.08069	0.08037	0.07964	0.08005	0.07921	0.08095	0.08056	0.08006	0.0793	0.07988	0.07804	0.08003	0.08119	0.08065	0.08087	0.08032	0.07842	0.07944	0.07828	0.08053	0.08022	0.07907	0.07825	0.07791	0.07896	0.07894	0.0829	0.08064	0.07982	0.07939	0.07948	0.07778	0.07927	0.08157	0.07973	0.07845	0.07748
207	553.5	0.0831	0.08214	0.08259	0.0801	0.08129	0.08003	0.07941	0.07946	0.08006	0.08053	0.08234	0.08118	0.08057	0.08026	0.08013	0.07914	0.08097	0.08074	0.08074	0.08021	0.07988	0.07774	0.08046	0.08205	0.08081	0.08137	0.08027	0.07879	0.07936	0.07923	0.08134	0.08046	0.0791	0.07807	0.07787	0.0788	0.0793	0.08359	0.08098	0.08035	0.07934	0.07991	0.07793	0.07938	0.0814	0.08038	0.07934	0.0778
208	553.71	0.08279	0.08204	0.0828	0.07991	0.08151	0.07989	0.07942	0.07899	0.07988	0.08021	0.0823	0.08039	0.08048	0.07991	0.07994	0.07903	0.08054	0.08068	0.08086	0.07957	0.07978	0.07792	0.08055	0.08143	0.08014	0.08092	0.08073	0.07863	0.07974	0.07895	0.08073	0.07962	0.07882	0.07826	0.07816	0.07914	0.07872	0.08353	0.08059	0.08008	0.07982	0.07965	0.07825	0.07938	0.08154	0.08049	0.07895	0.07784
209	553.92	0.08249	0.08203	0.08194	0.07959	0.08171	0.08018	0.07929	0.07868	0.07948	0.07952	0.08147	0.08061	0.07995	0.07947	0.08003	0.07882	0.08075	0.08028	0.08021	0.07962	0.07956	0.07785	0.08013	0.08136	0.08009	0.08102	0.08065	0.07831	0.07931	0.07869	0.08077	0.08003	0.07902	0.07756	0.07805	0.07833	0.07897	0.08307	0.07994	0.08044	0.07945	0.07944	0.07751	0.07897	0.08119	0.08021	0.07931	0.07804
210	554.13	0.08235	0.08138	0.08218	0.08005	0.08074	0.0798	0.07879	0.07897	0.07999	0.07933	0.08156	0.08021	0.08014	0.07917	0.07959	0.07929	0.08087	0.08047	0.08014	0.0792	0.07925	0.07744	0.07991	0.08099	0.08034	0.08016	0.07973	0.07833	0.07858	0.07794	0.08052	0.07955	0.07885	0.07778	0.0774	0.07848	0.07838	0.08269	0.07981	0.07969	0.07952	0.07929	0.07737	0.07935	0.08137	0.07985	0.07857	0.07772
211	554.34	0.08273	0.0824	0.08234	0.07994	0.08162	0.07997	0.07891	0.07897	0.08	0.07968	0.08215	0.08109	0.08096	0.0798	0.07932	0.07922	0.08033	0.08018	0.0806	0.07904	0.07977	0.07749	0.07969	0.08126	0.0804	0.08077	0.0798	0.07839	0.0789	0.07846	0.08069	0.07972	0.07887	0.07812	0.07738	0.0789	0.07875	0.0831	0.08011	0.08033	0.07954	0.07981	0.07786	0.07917	0.08169	0.08016	0.07929	0.07784
212	554.55	0.08315	0.08193	0.08259	0.07976	0.08105	0.07986	0.07924	0.07902	0.08035	0.07999	0.08218	0.08081	0.08034	0.07982	0.07994	0.07899	0.08061	0.08026	0.08026	0.07898	0.07991	0.0771	0.08037	0.08172	0.08063	0.08019	0.07961	0.07823	0.07921	0.0786	0.08043	0.07986	0.07894	0.07821	0.07782	0.07911	0.07899	0.08312	0.08131	0.08031	0.07931	0.07978	0.07799	0.07947	0.08158	0.08085	0.07967	0.07814
213	554.76	0.08255	0.08217	0.08203	0.0799	0.08134	0.07987	0.07921	0.0795	0.07982	0.07987	0.08217	0.08061	0.08041	0.08018	0.08017	0.0787	0.08048	0.08062	0.08009	0.07878	0.07949	0.0772	0.07952	0.08158	0.08057	0.08068	0.07966	0.07777	0.07893	0.07808	0.08049	0.08014	0.0789	0.07763	0.07739	0.07803	0.07856	0.08309	0.0805	0.07995	0.07961	0.07948	0.07766	0.07911	0.08156	0.08068	0.07911	0.07785
214	554.97	0.08304	0.08278	0.08239	0.0799	0.08157	0.07958	0.07919	0.07914	0.07993	0.07995	0.08201	0.08081	0.08121	0.07935	0.08022	0.07914	0.08055	0.08046	0.08006	0.07935	0.07939	0.0773	0.08021	0.08146	0.08081	0.08091	0.07998	0.07816	0.07903	0.07857	0.08058	0.07995	0.07895	0.07788	0.07806	0.07873	0.0791	0.083	0.08054	0.08013	0.07923	0.0795	0.07766	0.07935	0.08171	0.08051	0.07966	0.07782
215	555.18	0.0836	0.08271	0.0824	0.08036	0.08149	0.07983	0.07998	0.07954	0.07976	0.07974	0.08234	0.08152	0.08083	0.08029	0.0802	0.07911	0.08099	0.08091	0.08053	0.07929	0.08009	0.0782	0.08035	0.08168	0.08044	0.08102	0.08019	0.07836	0.0794	0.07873	0.08068	0.08029	0.07923	0.07816	0.07767	0.07851	0.07906	0.08355	0.08051	0.0801	0.07983	0.07986	0.07793	0.07967	0.0827	0.08093	0.07939	0.07839
216	555.39	0.08268	0.08168	0.08252	0.07982	0.08165	0.07989	0.07912	0.07914	0.07992	0.07994	0.08187	0.08067	0.08015	0.07988	0.07962	0.07866	0.08068	0.08079	0.07988	0.07891	0.07959	0.07762	0.08026	0.08134	0.08034	0.08078	0.07973	0.07828	0.07878	0.07823	0.08051	0.07968	0.07833	0.07806	0.0777	0.07785	0.07896	0.08257	0.0807	0.08028	0.0794	0.0798	0.07782	0.0793	0.0814	0.08072	0.07869	0.07818
217	555.6	0.08317	0.08257	0.0824	0.08039	0.08198	0.08015	0.07945	0.07945	0.08085	0.08009	0.0824	0.08061	0.08079	0.08059	0.08011	0.07966	0.08103	0.08053	0.08037	0.0799	0.07958	0.07753	0.08035	0.08112	0.08026	0.08101	0.08026	0.0787	0.07926	0.0785	0.08043	0.07949	0.07893	0.07783	0.07789	0.07918	0.07838	0.08279	0.08055	0.07988	0.07925	0.08006	0.07806	0.0797	0.08224	0.08076	0.07964	0.07811
218	555.81	0.08303	0.08287	0.08274	0.07976	0.08151	0.08028	0.07915	0.07948	0.08007	0.08024	0.08245	0.08122	0.08079	0.07992	0.07988	0.07905	0.08066	0.0807	0.08052	0.07917	0.07993	0.078	0.08011	0.0815	0.08048	0.08104	0.08027	0.07825	0.07957	0.07836	0.08043	0.07985	0.07899	0.07793	0.07764	0.07863	0.07879	0.08298	0.08061	0.08061	0.07967	0.07978	0.07826	0.08003	0.08223	0.08109	0.07988	0.07857
219	556.02	0.08313	0.08318	0.08309	0.0802	0.08195	0.08043	0.07955	0.07944	0.08021	0.08055	0.08289	0.08113	0.08089	0.0804	0.08041	0.07947	0.08138	0.08057	0.08079	0.0797	0.07994	0.0779	0.0802	0.08202	0.08057	0.0814	0.08017	0.0787	0.07933	0.07865	0.08085	0.08014	0.07921	0.07805	0.07773	0.07861	0.07907	0.08296	0.08085	0.08042	0.07949	0.08059	0.07838	0.08004	0.08191	0.08069	0.07992	0.07916
220	556.23	0.0832	0.0828	0.08262	0.08058	0.08138	0.08045	0.07971	0.07948	0.08023	0.08033	0.08238	0.08115	0.08119	0.08014	0.08016	0.07897	0.08105	0.08098	0.08071	0.07956	0.07979	0.07799	0.08023	0.08179	0.08058	0.08053	0.0805	0.07829	0.07949	0.07847	0.08074	0.07977	0.07831	0.07794	0.07807	0.07887	0.07884	0.08263	0.0803	0.08036	0.07976	0.08021	0.07808	0.07971	0.08204	0.08066	0.08021	0.07865
221	556.44	0.08377	0.08256	0.0833	0.0806	0.08212	0.08058	0.07996	0.07983	0.08092	0.08068	0.08234	0.08146	0.08148	0.0805	0.08063	0.07962	0.0815	0.08105	0.08146	0.08035	0.08053	0.07777	0.0809	0.08226	0.08058	0.08099	0.08051	0.07921	0.07964	0.07902	0.08088	0.08052	0.07921	0.07821	0.07825	0.07907	0.07883	0.0834	0.08105	0.08067	0.08022	0.08028	0.07841	0.08026	0.08247	0.08165	0.08049	0.07888
222	556.65	0.08337	0.08263	0.08282	0.08072	0.08204	0.08049	0.07991	0.07976	0.08026	0.08038	0.08258	0.08142	0.08155	0.08014	0.08058	0.07927	0.0811	0.08054	0.08077	0.07948	0.08019	0.07797	0.07999	0.08183	0.0806	0.08133	0.07981	0.07786	0.07953	0.07891	0.08046	0.08053	0.07936	0.07756	0.07759	0.07836	0.07873	0.08283	0.08082	0.08057	0.08007	0.07999	0.07811	0.0799	0.08211	0.08137	0.08035	0.079
223	556.86	0.08379	0.08384	0.0838	0.08106	0.0824	0.08091	0.08036	0.08047	0.08098	0.08124	0.08348	0.08185	0.08155	0.0806	0.08125	0.07981	0.08166	0.08152	0.08146	0.07988	0.08042	0.07864	0.0808	0.08237	0.08125	0.08172	0.08051	0.07872	0.08	0.07947	0.08104	0.08047	0.07931	0.07859	0.07819	0.0789	0.07955	0.08347	0.08167	0.08091	0.08038	0.0807	0.07908	0.08069	0.08252	0.08203	0.08053	0.07945
224	557.069	0.08395	0.08293	0.08299	0.08068	0.08173	0.08047	0.08007	0.08006	0.08099	0.08094	0.08255	0.08179	0.08181	0.0805	0.0807	0.07963	0.08192	0.08161	0.08105	0.08035	0.08019	0.07858	0.08072	0.08192	0.0812	0.08141	0.08034	0.07842	0.07973	0.07812	0.08109	0.08013	0.079	0.07874	0.07779	0.07896	0.07925	0.08315	0.08092	0.08007	0.07984	0.08055	0.07856	0.0804	0.08232	0.08148	0.0806	0.07888
225	557.279	0.08389	0.08293	0.08339	0.08063	0.08198	0.08097	0.08026	0.08004	0.08071	0.08062	0.08298	0.08163	0.08163	0.08081	0.08049	0.08033	0.0813	0.08127	0.081	0.08015	0.08011	0.07795	0.07989	0.08189	0.08059	0.08137	0.08062	0.07878	0.07972	0.07874	0.08078	0.07985	0.07882	0.07795	0.07732	0.07893	0.07859	0.08303	0.08076	0.08038	0.07945	0.08038	0.07806	0.08015	0.08235	0.08132	0.07985	0.07915
226	557.489	0.08419	0.0832	0.08344	0.08061	0.08213	0.08042	0.08045	0.08026	0.08076	0.0811	0.08285	0.08165	0.08148	0.08067	0.08071	0.07917	0.08143	0.0813	0.08103	0.07948	0.07999	0.07791	0.0808	0.08182	0.08068	0.0814	0.07997	0.07845	0.07952	0.07883	0.08059	0.07992	0.07887	0.07812	0.07786	0.07877	0.07882	0.08295	0.0809	0.08058	0.07967	0.07988	0.0784	0.08015	0.08218	0.08127	0.07999	0.07878
227	557.699	0.08395	0.08301	0.08349	0.08059	0.08215	0.08056	0.08017	0.08021	0.0806	0.08052	0.08284	0.08184	0.08149	0.08035	0.08054	0.07972	0.08098	0.0811	0.08131	0.07972	0.08029	0.07776	0.08063	0.08183	0.08049	0.08143	0.08031	0.07868	0.07911	0.07902	0.08043	0.08016	0.07918	0.07797	0.07757	0.07838	0.07888	0.08309	0.08101	0.08002	0.08009	0.08004	0.07834	0.08037	0.08222	0.08133	0.08053	0.07906
228	557.909	0.08373	0.08332	0.08319	0.08099	0.08194	0.08023	0.07995	0.08022	0.08169	0.08059	0.08292	0.08153	0.08165	0.0806	0.08058	0.07979	0.0814	0.08088	0.08095	0.07969	0.08017	0.07834	0.08101	0.08166	0.08048	0.08101	0.08036	0.07861	0.07938	0.0784	0.08062	0.07968	0.07888	0.07776	0.07763	0.07868	0.07866	0.08299	0.08094	0.08052	0.07929	0.07992	0.07798	0.08017	0.08208	0.08091	0.07982	0.07891
229	558.119	0.08457	0.08351	0.08371	0.08111	0.08259	0.0813	0.08053	0.0802	0.08108	0.08139	0.08294	0.08211	0.08164	0.08074	0.08112	0.08026	0.08195	0.08143	0.08152	0.07996	0.08085	0.07857	0.08106	0.0824	0.08094	0.08174	0.08074	0.07901	0.08008	0.07897	0.08129	0.08069	0.0793	0.07853	0.0781	0.0788	0.07882	0.0834	0.08087	0.08043	0.07968	0.08036	0.07864	0.08025	0.08256	0.08188	0.08038	0.07914
230	558.329	0.08375	0.08287	0.08364	0.08086	0.08271	0.08086	0.08053	0.08046	0.08096	0.08109	0.08345	0.08154	0.08164	0.08103	0.08118	0.08002	0.08116	0.08152	0.08111	0.07963	0.08055	0.0781	0.08081	0.08229	0.08077	0.08141	0.08012	0.07858	0.07917	0.07869	0.08089	0.07988	0.07849	0.07803	0.07798	0.07873	0.07866	0.08286	0.08048	0.08028	0.07982	0.08027	0.0786	0.07997	0.08217	0.08134	0.07986	0.07905
231	558.539	0.0843	0.08392	0.08408	0.0813	0.0831	0.08112	0.08055	0.08045	0.08134	0.08105	0.08243	0.08209	0.08197	0.08111	0.08117	0.08011	0.0819	0.08149	0.08126	0.07992	0.08076	0.07843	0.08132	0.08271	0.08108	0.08148	0.08022	0.0793	0.08011	0.07864	0.0808	0.0807	0.07951	0.07834	0.07806	0.07831	0.079	0.08371	0.08095	0.08032	0.08016	0.08039	0.07843	0.08043	0.08277	0.08169	0.08032	0.07957
232	558.749	0.08371	0.08319	0.08326	0.08103	0.08222	0.08109	0.08023	0.07997	0.0809	0.08084	0.08287	0.0813	0.08197	0.08041	0.08075	0.07977	0.08137	0.08114	0.08124	0.07947	0.08039	0.0786	0.08115	0.0822	0.08066	0.08115	0.07987	0.0788	0.07936	0.07921	0.08035	0.07965	0.07858	0.07772	0.07794	0.07825	0.07911	0.0825	0.08044	0.08008	0.07881	0.08013	0.07827	0.07976	0.08163	0.08113	0.07989	0.07924
233	558.959	0.08435	0.08313	0.08357	0.08131	0.08309	0.08152	0.08084	0.08044	0.08131	0.0815	0.08333	0.08208	0.08151	0.08127	0.08112	0.08061	0.08203	0.08167	0.08161	0.0803	0.08045	0.07849	0.08084	0.08241	0.08118	0.08149	0.08077	0.07876	0.07964	0.07857	0.08086	0.07973	0.07859	0.07816	0.07807	0.07869	0.07869	0.08354	0.08061	0.08069	0.07996	0.07985	0.07816	0.07987	0.08243	0.08146	0.08046	0.07909
234	559.168	0.08455	0.08354	0.08371	0.08109	0.08262	0.08122	0.08078	0.08043	0.08116	0.08158	0.08345	0.08169	0.08193	0.08097	0.08078	0.08013	0.08224	0.08134	0.08143	0.08038	0.08081	0.07839	0.0811	0.08244	0.08147	0.08157	0.08057	0.07913	0.07986	0.07877	0.08098	0.07983	0.0791	0.07834	0.0781	0.07872	0.07875	0.08314	0.08074	0.08058	0.07996	0.08016	0.07838	0.08001	0.08234	0.08115	0.08041	0.07913
235	559.378	0.08428	0.08346	0.08352	0.08111	0.08285	0.08123	0.08095	0.0802	0.08135	0.08096	0.08272	0.0819	0.08151	0.08077	0.08107	0.08003	0.08126	0.08097	0.08057	0.07988	0.08032	0.07819	0.08101	0.08217	0.08117	0.08131	0.08047	0.07879	0.07958	0.07882	0.08037	0.07989	0.07913	0.07821	0.07781	0.07855	0.07881	0.08269	0.08028	0.08026	0.07967	0.07993	0.0781	0.07987	0.08225	0.08115	0.08008	0.07907
236	559.588	0.08421	0.08324	0.0842	0.0812	0.08232	0.08104	0.08092	0.08093	0.08114	0.08142	0.08289	0.08192	0.08157	0.08073	0.08027	0.08019	0.0816	0.08177	0.08092	0.08024	0.08035	0.07856	0.08106	0.08194	0.08131	0.0814	0.08094	0.07904	0.07946	0.07871	0.0806	0.07992	0.07877	0.07799	0.07802	0.07878	0.07847	0.08283	0.08056	0.0804	0.0798	0.07977	0.07847	0.07989	0.08144	0.08162	0.08047	0.07901
237	559.798	0.08412	0.08358	0.0839	0.08121	0.08281	0.08073	0.08055	0.08072	0.08102	0.08142	0.08332	0.08162	0.08187	0.08099	0.0811	0.08012	0.08161	0.08122	0.08123	0.08005	0.08033	0.07836	0.08063	0.08215	0.08087	0.08141	0.08032	0.07861	0.07945	0.07857	0.08053	0.07995	0.07896	0.07738	0.07758	0.07859	0.07902	0.08267	0.08047	0.08008	0.07926	0.07973	0.07797	0.07983	0.08214	0.08092	0.07958	0.07864
238	560.008	0.08417	0.08327	0.08396	0.08124	0.08257	0.08097	0.0808	0.08053	0.08095	0.0813	0.08333	0.08197	0.08141	0.0807	0.08101	0.08009	0.08181	0.0816	0.08122	0.08018	0.08062	0.07866	0.08104	0.08251	0.08075	0.08085	0.08031	0.07862	0.07937	0.07906	0.08073	0.07993	0.07896	0.0778	0.07756	0.07857	0.07811	0.08227	0.08026	0.07982	0.07905	0.07989	0.07785	0.07959	0.08128	0.08098	0.08001	0.0792
239	560.218	0.08472	0.08439	0.08422	0.08209	0.08307	0.08164	0.08117	0.08097	0.08137	0.0817	0.08371	0.08233	0.08223	0.08118	0.08113	0.08014	0.08218	0.08169	0.08164	0.08076	0.08066	0.07903	0.0809	0.0829	0.08153	0.08198	0.08138	0.07905	0.08007	0.07905	0.08114	0.08044	0.07908	0.07779	0.07794	0.07874	0.07901	0.08283	0.08091	0.08023	0.0797	0.08034	0.07846	0.07997	0.08221	0.08114	0.08016	0.07924
240	560.427	0.08467	0.08399	0.08425	0.08175	0.08311	0.08165	0.08067	0.08121	0.08126	0.08179	0.08358	0.08208	0.08229	0.08128	0.08162	0.08081	0.0819	0.08222	0.08195	0.08076	0.08134	0.07889	0.08103	0.08284	0.08117	0.08179	0.08077	0.07962	0.08	0.07914	0.08118	0.08031	0.07905	0.07781	0.07825	0.07848	0.07901	0.08342	0.08082	0.08032	0.0796	0.08014	0.07823	0.08011	0.08226	0.08121	0.08031	0.07934
241	560.637	0.08454	0.08352	0.08408	0.08148	0.08272	0.08122	0.08075	0.08008	0.08127	0.08139	0.08313	0.08224	0.08161	0.08086	0.08108	0.08039	0.08147	0.08185	0.08115	0.08037	0.08046	0.07836	0.08121	0.0821	0.08118	0.0817	0.0806	0.07892	0.07971	0.0793	0.08024	0.08037	0.07877	0.07765	0.07761	0.07817	0.07846	0.0829	0.08011	0.07972	0.07977	0.08014	0.07782	0.07993	0.08149	0.08047	0.0794	0.07889
242	560.847	0.08516	0.08433	0.08428	0.08208	0.08336	0.08239	0.08118	0.08142	0.08176	0.08194	0.08364	0.08272	0.08227	0.08166	0.08185	0.0805	0.08251	0.08207	0.08183	0.08076	0.08122	0.07927	0.08128	0.08299	0.08187	0.0824	0.08094	0.07934	0.08025	0.07956	0.08146	0.08044	0.07962	0.07795	0.07821	0.07899	0.07908	0.08318	0.08048	0.08064	0.07985	0.08002	0.07848	0.08	0.08211	0.08144	0.08051	0.07914
243	561.057	0.08443	0.08393	0.0841	0.08113	0.08292	0.081	0.08064	0.08095	0.0813	0.08113	0.08329	0.08181	0.08164	0.08077	0.08083	0.08035	0.08206	0.08111	0.0814	0.08075	0.08086	0.07862	0.08055	0.08246	0.08075	0.08148	0.0806	0.07874	0.07999	0.07896	0.08061	0.08006	0.07912	0.07781	0.07742	0.07871	0.07848	0.08237	0.07993	0.07989	0.07921	0.07957	0.07787	0.07935	0.08172	0.08051	0.0794	0.07871
244	561.267	0.08477	0.0837	0.08368	0.08168	0.08285	0.08148	0.08071	0.08076	0.08133	0.08154	0.08331	0.08196	0.08172	0.08105	0.08101	0.08023	0.08194	0.08169	0.08167	0.08047	0.08071	0.07875	0.08088	0.08243	0.08131	0.08136	0.08072	0.07889	0.07992	0.07893	0.08104	0.07971	0.07889	0.07774	0.07768	0.07867	0.07823	0.08284	0.0802	0.08015	0.07915	0.0793	0.0779	0.07941	0.08103	0.08011	0.07952	0.07871
245	561.477	0.08486	0.08387	0.08468	0.08215	0.08341	0.08182	0.08129	0.08124	0.08175	0.08195	0.08365	0.08252	0.0824	0.08162	0.08117	0.08063	0.0822	0.08206	0.08184	0.08103	0.08105	0.07926	0.08161	0.08309	0.08212	0.082	0.08139	0.07981	0.08059	0.07958	0.0814	0.08079	0.0793	0.07824	0.07812	0.07862	0.07914	0.08319	0.08055	0.08026	0.07976	0.08017	0.07788	0.07945	0.08173	0.08068	0.07953	0.07885
246	561.686	0.08398	0.08328	0.08349	0.08066	0.08245	0.08121	0.08048	0.07994	0.08111	0.0812	0.08241	0.0818	0.08145	0.08081	0.08072	0.07996	0.0813	0.08153	0.08082	0.07993	0.08042	0.07853	0.08093	0.08263	0.08127	0.08145	0.08064	0.07883	0.07921	0.07874	0.08074	0.08006	0.07859	0.07776	0.07749	0.07814	0.07798	0.08207	0.08015	0.07927	0.07814	0.07885	0.07695	0.07878	0.08072	0.08014	0.0789	0.07786
247	561.896	0.0849	0.08403	0.08446	0.08199	0.08313	0.08116	0.08068	0.08089	0.08162	0.08168	0.08322	0.08221	0.08221	0.08116	0.08135	0.08044	0.08217	0.0815	0.08165	0.08047	0.08076	0.07919	0.08128	0.08257	0.08191	0.08194	0.08102	0.07892	0.08006	0.07937	0.08097	0.08063	0.07912	0.07796	0.07786	0.07858	0.07858	0.08257	0.08041	0.07998	0.07855	0.07948	0.07779	0.0792	0.08095	0.08065	0.07937	0.07891
248	562.106	0.08523	0.08426	0.08445	0.08205	0.08324	0.08219	0.08116	0.08072	0.08156	0.08154	0.08367	0.08226	0.08241	0.08161	0.08168	0.08121	0.08245	0.08219	0.08247	0.08127	0.08124	0.07953	0.08184	0.08283	0.08211	0.08252	0.08138	0.07981	0.08005	0.07974	0.08138	0.08065	0.07959	0.07855	0.07805	0.07863	0.07954	0.08292	0.08055	0.0802	0.07951	0.07967	0.07776	0.07967	0.08156	0.08056	0.07985	0.07874
249	562.316	0.085	0.08489	0.08509	0.08226	0.0836	0.08196	0.08148	0.08144	0.08227	0.08243	0.08398	0.08297	0.08249	0.0816	0.08174	0.08081	0.08259	0.08254	0.08245	0.0809	0.08152	0.07974	0.08206	0.08336	0.08186	0.08253	0.08163	0.07966	0.08056	0.08028	0.08176	0.08118	0.08	0.07906	0.07809	0.07907	0.07932	0.08345	0.08121	0.0807	0.07919	0.07988	0.07814	0.07932	0.08206	0.08096	0.07969	0.07865
250	562.525	0.08459	0.08429	0.08405	0.08155	0.08287	0.08166	0.08067	0.08065	0.08171	0.08138	0.08333	0.08224	0.08221	0.08148	0.08112	0.08022	0.0822	0.08154	0.08171	0.08047	0.08054	0.0796	0.08135	0.08261	0.08191	0.08196	0.08154	0.07972	0.08039	0.07985	0.0814	0.08063	0.07947	0.07789	0.07818	0.07901	0.07865	0.08226	0.0798	0.07993	0.07938	0.07917	0.0777	0.07887	0.08096	0.08033	0.0796	0.07801
251	562.735	0.08506	0.0841	0.08396	0.08218	0.0831	0.08179	0.08073	0.08142	0.08229	0.08176	0.08377	0.08243	0.08283	0.08156	0.08099	0.08064	0.08245	0.082	0.08183	0.08124	0.08136	0.07942	0.08149	0.08327	0.08193	0.082	0.08144	0.07999	0.08059	0.08016	0.08191	0.08119	0.07957	0.07908	0.0784	0.07884	0.07896	0.08287	0.08076	0.08021	0.07897	0.07951	0.07772	0.07923	0.08128	0.08051	0.07993	0.07824
252	562.945	0.08495	0.08358	0.08408	0.082	0.0832	0.08175	0.08102	0.08097	0.08174	0.08144	0.08318	0.08239	0.08207	0.08138	0.08162	0.08058	0.0825	0.08195	0.08222	0.08079	0.0813	0.07898	0.08188	0.0832	0.08182	0.08253	0.08141	0.07978	0.08081	0.07982	0.08164	0.08106	0.07988	0.07815	0.07837	0.07858	0.07882	0.0825	0.0804	0.0795	0.07947	0.07912	0.07704	0.07953	0.08112	0.08009	0.07911	0.07821
253	563.155	0.08513	0.08421	0.08475	0.08219	0.08329	0.0818	0.08138	0.08136	0.08174	0.08172	0.08387	0.08271	0.08271	0.08176	0.0821	0.08054	0.08247	0.08229	0.08216	0.0811	0.08148	0.07968	0.08253	0.08336	0.08243	0.08279	0.08225	0.08033	0.08079	0.08011	0.08212	0.0812	0.08007	0.07918	0.07891	0.0793	0.07941	0.08315	0.0808	0.08031	0.07895	0.07978	0.07789	0.07943	0.08097	0.08027	0.07973	0.07826
254	563.364	0.08549	0.08477	0.08471	0.08191	0.08303	0.08182	0.08132	0.08122	0.08157	0.08202	0.08401	0.0829	0.08276	0.08227	0.08186	0.08094	0.08222	0.08263	0.08222	0.08118	0.08133	0.07919	0.08223	0.08315	0.08242	0.08274	0.08219	0.08022	0.08094	0.08046	0.08208	0.08165	0.08022	0.07913	0.07886	0.07943	0.07933	0.08256	0.08061	0.08047	0.07948	0.07981	0.07755	0.07924	0.08103	0.08077	0.07938	0.07855
255	563.574	0.08528	0.0843	0.08453	0.08185	0.08356	0.08211	0.08123	0.08125	0.08172	0.08217	0.08415	0.08285	0.08259	0.0815	0.08192	0.08092	0.08266	0.08224	0.08229	0.08138	0.08117	0.07995	0.08219	0.08327	0.08262	0.08266	0.08185	0.08018	0.0809	0.08043	0.08222	0.08169	0.08052	0.07846	0.07876	0.07963	0.07929	0.08351	0.08042	0.07995	0.07928	0.07965	0.07758	0.07933	0.08101	0.08028	0.07908	0.07758
256	563.784	0.08568	0.08488	0.085	0.08282	0.08359	0.08245	0.08186	0.08184	0.08235	0.08253	0.08412	0.08304	0.08297	0.08191	0.08213	0.08127	0.08362	0.08268	0.0832	0.08209	0.08209	0.07976	0.08252	0.08381	0.08282	0.08334	0.08284	0.08054	0.08137	0.08117	0.08296	0.08198	0.08126	0.07998	0.07975	0.07973	0.07989	0.08333	0.08124	0.08067	0.07964	0.08	0.07814	0.07951	0.08176	0.08076	0.07973	0.07806
257	563.994	0.08523	0.08466	0.08487	0.08237	0.08357	0.08204	0.08143	0.08162	0.08179	0.08234	0.08405	0.08258	0.08254	0.0821	0.08196	0.08123	0.08308	0.08262	0.08282	0.08132	0.08168	0.0802	0.08196	0.08346	0.08266	0.08249	0.08247	0.08048	0.08143	0.08066	0.08265	0.08182	0.08034	0.07988	0.07911	0.08003	0.0798	0.08337	0.08104	0.08067	0.07973	0.07964	0.0777	0.07968	0.08077	0.08012	0.0795	0.07841
258	564.203	0.0859	0.08505	0.08507	0.08203	0.08396	0.0822	0.08171	0.0815	0.08249	0.08251	0.08393	0.08268	0.08353	0.08216	0.08224	0.08109	0.08318	0.08288	0.08271	0.0816	0.08237	0.08009	0.08259	0.08387	0.08298	0.08329	0.08251	0.08114	0.08155	0.08102	0.08271	0.08188	0.0808	0.08006	0.07952	0.08004	0.07991	0.08389	0.08105	0.08098	0.07957	0.0797	0.07833	0.07909	0.08162	0.08046	0.07971	0.07845
259	564.413	0.08555	0.08443	0.08488	0.08244	0.08388	0.08202	0.08157	0.08149	0.08212	0.08223	0.08408	0.083	0.08309	0.08171	0.0823	0.08147	0.0834	0.08284	0.08311	0.0814	0.08186	0.08	0.08275	0.08409	0.08275	0.08342	0.08238	0.08103	0.0816	0.08105	0.08278	0.08223	0.08077	0.07992	0.07946	0.08012	0.07987	0.08363	0.08135	0.08024	0.07977	0.07983	0.07791	0.07932	0.0814	0.08021	0.07971	0.07836
260	564.623	0.0859	0.08511	0.08554	0.08259	0.08424	0.08231	0.08188	0.08174	0.08246	0.08231	0.08434	0.0836	0.08325	0.08265	0.08302	0.08121	0.08348	0.08325	0.08306	0.08225	0.08184	0.08051	0.08289	0.08397	0.08352	0.08346	0.08299	0.0813	0.08243	0.08138	0.0833	0.08295	0.08109	0.0801	0.07998	0.08064	0.08068	0.08425	0.08175	0.08121	0.08021	0.08045	0.07836	0.08005	0.08168	0.08071	0.07972	0.07898
261	564.833	0.08576	0.08494	0.08501	0.08255	0.08414	0.08235	0.08184	0.0817	0.0825	0.08221	0.08422	0.08337	0.0833	0.08229	0.08269	0.08098	0.08353	0.08322	0.08271	0.08204	0.08256	0.08075	0.08324	0.08428	0.08331	0.08348	0.08282	0.08119	0.08197	0.08163	0.08348	0.08266	0.08113	0.07989	0.08033	0.08021	0.0805	0.08438	0.08181	0.08081	0.07979	0.08044	0.07804	0.07991	0.08148	0.08031	0.07988	0.07849
262	565.042	0.08596	0.08491	0.08501	0.08254	0.08387	0.08242	0.08156	0.08203	0.08263	0.0826	0.08452	0.08353	0.08363	0.08224	0.08252	0.08153	0.08298	0.08316	0.08306	0.08235	0.08241	0.0804	0.08246	0.08424	0.0833	0.08368	0.08284	0.08106	0.08209	0.08177	0.08389	0.08237	0.08143	0.07999	0.07984	0.08059	0.08028	0.0842	0.0812	0.0806	0.07976	0.08016	0.07832	0.07974	0.08141	0.08069	0.07984	0.07832
263	565.252	0.0864	0.08515	0.0855	0.08298	0.08437	0.08291	0.08193	0.08196	0.08294	0.08302	0.08493	0.08335	0.08348	0.08258	0.08293	0.08201	0.08377	0.08321	0.08345	0.08259	0.08331	0.081	0.08326	0.08462	0.08378	0.08429	0.08317	0.08175	0.08246	0.08186	0.08422	0.08294	0.08156	0.08082	0.08051	0.08066	0.08073	0.08469	0.08231	0.08184	0.08029	0.08059	0.07885	0.08001	0.08207	0.08112	0.07997	0.07862
264	565.462	0.08606	0.08549	0.08576	0.08368	0.08455	0.08295	0.08255	0.08208	0.08286	0.0832	0.08496	0.08449	0.08418	0.08318	0.08342	0.0825	0.08391	0.08362	0.08388	0.08294	0.08352	0.08137	0.08351	0.08512	0.08406	0.08402	0.0839	0.0821	0.08294	0.08243	0.08431	0.08368	0.08257	0.0815	0.0809	0.08118	0.08143	0.08518	0.08234	0.08195	0.08136	0.08123	0.07923	0.08091	0.08241	0.08145	0.0801	0.07868
265	565.671	0.08605	0.08503	0.08543	0.08315	0.08434	0.08294	0.08207	0.08186	0.08314	0.08292	0.08479	0.08339	0.08369	0.08293	0.08317	0.08206	0.08355	0.08363	0.08323	0.08237	0.08251	0.08049	0.08287	0.08463	0.08364	0.08435	0.08326	0.08175	0.08268	0.08164	0.08381	0.08352	0.08174	0.08102	0.08043	0.0816	0.08114	0.08483	0.08216	0.08143	0.08074	0.0805	0.07863	0.08012	0.08181	0.08049	0.07961	0.07852
266	565.881	0.08593	0.08512	0.08556	0.08273	0.08457	0.08292	0.08222	0.08238	0.08315	0.08289	0.08462	0.084	0.08409	0.08263	0.08279	0.08193	0.08395	0.08358	0.08344	0.08283	0.0827	0.08101	0.08377	0.0846	0.0839	0.08428	0.08319	0.08222	0.08258	0.08217	0.08404	0.08335	0.0823	0.08103	0.08092	0.08092	0.08124	0.08492	0.082	0.08139	0.08072	0.08081	0.07909	0.08037	0.08211	0.0811	0.07999	0.0786
267	566.091	0.08556	0.08498	0.08511	0.08273	0.08422	0.08304	0.08274	0.08194	0.08291	0.08296	0.08467	0.08361	0.08341	0.08286	0.08315	0.08223	0.08379	0.08302	0.08312	0.08307	0.08311	0.08175	0.08343	0.08481	0.08359	0.0841	0.08361	0.08196	0.0825	0.08235	0.08418	0.08322	0.08263	0.08158	0.08141	0.08176	0.0812	0.08429	0.08235	0.08171	0.08062	0.08092	0.07906	0.08082	0.082	0.08112	0.08025	0.07904
268	566.3	0.08625	0.08541	0.08564	0.08327	0.08439	0.08315	0.0825	0.08253	0.08307	0.08308	0.08506	0.08345	0.08362	0.08315	0.08287	0.08231	0.08377	0.08402	0.08415	0.08292	0.08314	0.08134	0.08372	0.0849	0.08431	0.08456	0.08394	0.08216	0.08287	0.08222	0.08409	0.0838	0.08231	0.08128	0.08126	0.08177	0.08158	0.08528	0.08249	0.08192	0.08089	0.08077	0.07908	0.08036	0.08256	0.08122	0.08016	0.07904
269	566.51	0.08608	0.08502	0.08545	0.08277	0.08435	0.08283	0.08221	0.08192	0.08302	0.08276	0.08455	0.08363	0.083	0.08307	0.08278	0.08203	0.08379	0.08345	0.08335	0.08265	0.08283	0.0815	0.08367	0.08442	0.08372	0.08406	0.08341	0.0821	0.08245	0.08235	0.08415	0.08377	0.08192	0.08138	0.08119	0.08131	0.08135	0.08474	0.08198	0.08197	0.08094	0.08094	0.07908	0.08028	0.08213	0.081	0.08002	0.07919
270	566.72	0.08618	0.08576	0.08568	0.08302	0.08434	0.0831	0.0826	0.08263	0.08339	0.08297	0.08509	0.08379	0.08358	0.08287	0.08311	0.08235	0.08423	0.08389	0.08365	0.08287	0.08334	0.0813	0.08401	0.0852	0.08412	0.08466	0.08387	0.08247	0.0831	0.08225	0.08416	0.08393	0.0826	0.08203	0.08178	0.0818	0.0821	0.08506	0.083	0.08197	0.08141	0.08135	0.07869	0.08111	0.08269	0.08147	0.08039	0.07906
271	566.929	0.08622	0.08554	0.08609	0.08273	0.08458	0.0829	0.08268	0.08248	0.08294	0.08331	0.08495	0.08383	0.08382	0.08334	0.08324	0.08229	0.08397	0.08368	0.08369	0.08286	0.0834	0.08161	0.08387	0.08573	0.08402	0.08441	0.08403	0.08288	0.08313	0.08321	0.08444	0.08374	0.08292	0.0818	0.08135	0.08215	0.08195	0.08562	0.08285	0.08202	0.08102	0.08141	0.07928	0.08095	0.08264	0.08142	0.08022	0.07916
272	567.139	0.0869	0.08599	0.08647	0.08369	0.08511	0.08312	0.08308	0.08298	0.08368	0.08365	0.08576	0.08443	0.08439	0.0834	0.08353	0.08319	0.08494	0.08461	0.08461	0.08329	0.0835	0.08182	0.08383	0.08633	0.08501	0.08526	0.08509	0.08267	0.08345	0.08354	0.08509	0.08447	0.08339	0.08232	0.08189	0.08221	0.08281	0.08593	0.0836	0.08285	0.08212	0.08229	0.07968	0.08131	0.08321	0.0819	0.08108	0.07983
273	567.349	0.08675	0.08604	0.08603	0.08342	0.08511	0.08366	0.08315	0.08257	0.08359	0.08368	0.08552	0.08456	0.08454	0.08377	0.08363	0.08292	0.08464	0.08458	0.08477	0.0836	0.08421	0.08211	0.08447	0.08594	0.08504	0.08497	0.08439	0.08274	0.0842	0.08307	0.08514	0.08475	0.08363	0.08226	0.0821	0.08263	0.08243	0.08614	0.08325	0.08274	0.08188	0.08228	0.07945	0.08141	0.0833	0.08182	0.08056	0.07991
274	567.558	0.08671	0.08601	0.08615	0.0836	0.08525	0.08352	0.08309	0.08299	0.08369	0.08402	0.08604	0.08487	0.08446	0.08397	0.08402	0.08318	0.08491	0.08459	0.08466	0.08349	0.08408	0.08172	0.08443	0.08611	0.08505	0.08519	0.08495	0.08292	0.08397	0.08346	0.0856	0.08475	0.08352	0.08224	0.08273	0.08296	0.08236	0.08637	0.08338	0.08322	0.08192	0.0823	0.07996	0.08148	0.08349	0.08208	0.08127	0.08007
275	567.768	0.08789	0.08703	0.0876	0.08447	0.0863	0.08462	0.08389	0.08392	0.08439	0.08464	0.08638	0.08555	0.0853	0.08471	0.08473	0.08399	0.08582	0.0854	0.08523	0.08434	0.08459	0.08303	0.0853	0.08711	0.08606	0.08631	0.08567	0.08396	0.0847	0.08423	0.08627	0.08563	0.08425	0.08344	0.08275	0.08437	0.08365	0.08713	0.08477	0.08399	0.08276	0.08271	0.08101	0.08222	0.08411	0.08287	0.08206	0.08078
276	567.977	0.08734	0.08674	0.0868	0.08444	0.08613	0.08403	0.08421	0.08327	0.08426	0.08424	0.08639	0.08548	0.08508	0.08455	0.08496	0.08362	0.08565	0.08538	0.08541	0.08446	0.08498	0.08311	0.08521	0.08673	0.08595	0.08615	0.08542	0.0839	0.08441	0.08389	0.08579	0.08541	0.08398	0.08348	0.08276	0.0835	0.08384	0.08698	0.08475	0.08364	0.08277	0.08308	0.08088	0.08267	0.0842	0.0831	0.08198	0.08046
277	568.187	0.08804	0.08732	0.08723	0.0851	0.08637	0.08473	0.08413	0.0844	0.08501	0.08488	0.08726	0.08574	0.08575	0.08482	0.08499	0.08397	0.0861	0.08598	0.08587	0.08467	0.0853	0.0832	0.08596	0.08784	0.08602	0.0867	0.08576	0.08423	0.08514	0.0845	0.08656	0.08556	0.08491	0.08352	0.08338	0.08447	0.08404	0.08747	0.08483	0.08484	0.08331	0.0835	0.08125	0.08304	0.0847	0.08372	0.08232	0.08127
278	568.397	0.08778	0.08703	0.08735	0.08473	0.08615	0.08449	0.08383	0.08393	0.085	0.08484	0.08649	0.08586	0.08594	0.0851	0.08482	0.08409	0.08576	0.0853	0.08568	0.08456	0.08466	0.08316	0.0854	0.08652	0.08592	0.08609	0.08559	0.084	0.08464	0.08441	0.08607	0.08541	0.08385	0.08313	0.08317	0.08335	0.08367	0.08733	0.08472	0.08411	0.08317	0.08323	0.08121	0.08252	0.08418	0.08325	0.08201	0.0811
279	568.606	0.08808	0.08738	0.08746	0.08508	0.08636	0.08538	0.08483	0.08456	0.08524	0.08535	0.08751	0.08636	0.08576	0.08501	0.08554	0.08466	0.08665	0.08605	0.08619	0.08484	0.08521	0.08334	0.08591	0.08722	0.0864	0.08673	0.08598	0.08433	0.08543	0.08501	0.08651	0.08612	0.08471	0.08362	0.08353	0.08425	0.08404	0.08777	0.08543	0.08449	0.08358	0.08385	0.0815	0.08338	0.08522	0.08438	0.08259	0.08144
280	568.816	0.08866	0.08801	0.08792	0.08538	0.08618	0.08488	0.08449	0.08421	0.08537	0.08528	0.08753	0.08638	0.08601	0.08563	0.08559	0.08439	0.08626	0.08603	0.08636	0.08522	0.08576	0.08371	0.08607	0.08762	0.08641	0.0868	0.08624	0.08484	0.08522	0.08492	0.08708	0.08604	0.08493	0.08365	0.08333	0.08406	0.08414	0.08783	0.0858	0.08479	0.08404	0.08382	0.08191	0.08298	0.08539	0.08414	0.08283	0.0814
281	569.025	0.08872	0.08799	0.08789	0.08543	0.08685	0.08545	0.08491	0.08487	0.08563	0.08543	0.08771	0.08639	0.0866	0.08575	0.0858	0.08472	0.08646	0.08655	0.08661	0.08527	0.086	0.08381	0.08673	0.08762	0.08696	0.08729	0.08616	0.08518	0.08554	0.085	0.08706	0.08631	0.08546	0.08435	0.08393	0.0849	0.08447	0.08829	0.08613	0.0848	0.08439	0.08453	0.08233	0.0842	0.08562	0.08455	0.08319	0.08194
282	569.235	0.08879	0.08819	0.08876	0.08609	0.08729	0.08604	0.08502	0.08497	0.08597	0.08632	0.08795	0.08685	0.0868	0.08573	0.08602	0.08535	0.08715	0.08688	0.08658	0.08552	0.08595	0.08429	0.0869	0.08823	0.08738	0.08703	0.08692	0.08482	0.08585	0.08536	0.08756	0.08671	0.08563	0.08444	0.08452	0.08485	0.08493	0.08904	0.08602	0.08579	0.08449	0.08489	0.08233	0.08432	0.08596	0.08468	0.08413	0.08256
283	569.445	0.08935	0.08876	0.08871	0.08616	0.08742	0.08592	0.08508	0.08512	0.08605	0.08615	0.08807	0.08711	0.08719	0.08626	0.08623	0.08564	0.08702	0.08674	0.08686	0.08581	0.08598	0.0844	0.08692	0.08847	0.08737	0.08763	0.08675	0.08532	0.08601	0.0854	0.08727	0.087	0.08573	0.08461	0.08446	0.08481	0.08487	0.08863	0.08642	0.08621	0.08469	0.08477	0.0828	0.08425	0.08615	0.08513	0.08426	0.08298
284	569.654	0.09039	0.08943	0.08974	0.08705	0.08877	0.08726	0.08637	0.08673	0.08717	0.08714	0.08901	0.08772	0.08766	0.08738	0.08757	0.08638	0.08775	0.08813	0.08783	0.087	0.08719	0.08567	0.08792	0.08931	0.0883	0.08833	0.0876	0.08614	0.08717	0.08646	0.08873	0.08786	0.08674	0.08586	0.08514	0.08617	0.08592	0.0898	0.08738	0.08719	0.08609	0.08636	0.0841	0.08548	0.08729	0.08619	0.08498	0.08371
285	569.864	0.0906	0.08995	0.08996	0.08741	0.08884	0.0875	0.08693	0.08686	0.088	0.08805	0.08993	0.08855	0.08862	0.08766	0.08751	0.08719	0.08863	0.08816	0.08832	0.08727	0.08782	0.08576	0.08829	0.09013	0.08891	0.08884	0.08832	0.08671	0.0878	0.08686	0.08892	0.08822	0.08718	0.08607	0.08583	0.0865	0.08663	0.09044	0.08811	0.08772	0.08667	0.08685	0.08449	0.08619	0.08813	0.08683	0.08569	0.08433
286	570.073	0.09041	0.09003	0.09048	0.08732	0.08935	0.08767	0.08721	0.08728	0.08806	0.08772	0.09009	0.08866	0.08871	0.08777	0.08819	0.0871	0.08893	0.08853	0.08846	0.08758	0.08814	0.08635	0.08839	0.09014	0.08872	0.08913	0.0887	0.08674	0.08774	0.08725	0.08903	0.08851	0.08722	0.08624	0.08638	0.0868	0.08668	0.09055	0.08813	0.08762	0.08686	0.08687	0.08466	0.08643	0.08852	0.08742	0.08569	0.0844
287	570.283	0.09159	0.09078	0.09119	0.0885	0.08979	0.0883	0.08783	0.08805	0.08856	0.0885	0.09041	0.08909	0.08909	0.08836	0.08903	0.08777	0.08923	0.08919	0.08927	0.08836	0.0886	0.08641	0.08904	0.09045	0.08965	0.08943	0.08874	0.08726	0.08868	0.0876	0.08991	0.08902	0.08793	0.08676	0.08694	0.08712	0.0871	0.09125	0.08906	0.08797	0.08747	0.08782	0.08543	0.08689	0.08908	0.08764	0.08663	0.08525
288	570.492	0.0911	0.09053	0.09084	0.08818	0.08907	0.08816	0.08772	0.08739	0.08835	0.08834	0.09012	0.08911	0.08904	0.08821	0.08816	0.08771	0.08868	0.08879	0.089	0.08846	0.08826	0.0863	0.08845	0.09035	0.0893	0.08982	0.08875	0.08701	0.08796	0.08752	0.08937	0.08846	0.08754	0.08619	0.08595	0.08652	0.08714	0.0909	0.08865	0.08817	0.08699	0.08722	0.08555	0.08721	0.08873	0.0874	0.08678	0.08537
289	570.702	0.09139	0.09086	0.09045	0.08834	0.08976	0.08855	0.08785	0.08766	0.0886	0.0885	0.09029	0.08915	0.0889	0.08846	0.08821	0.08791	0.08938	0.08927	0.08899	0.08839	0.08847	0.0865	0.0889	0.09038	0.08909	0.08934	0.08878	0.0874	0.0877	0.08736	0.08957	0.08865	0.08759	0.0867	0.08637	0.08705	0.08703	0.09103	0.08873	0.08854	0.08753	0.08757	0.0854	0.08734	0.08901	0.08797	0.08668	0.08493
290	570.911	0.09171	0.09121	0.09132	0.08891	0.09058	0.0888	0.08814	0.08828	0.0891	0.08943	0.09102	0.08957	0.08974	0.08893	0.08917	0.0882	0.08995	0.0898	0.08992	0.08856	0.08894	0.08739	0.08985	0.09127	0.08985	0.09038	0.08982	0.0878	0.08868	0.08802	0.09017	0.08937	0.08833	0.08691	0.08728	0.08738	0.08801	0.09187	0.08975	0.08895	0.08824	0.08833	0.08602	0.08777	0.08982	0.08892	0.08705	0.08583
291	571.121	0.0921	0.09141	0.09146	0.08911	0.09036	0.08915	0.08838	0.08837	0.08921	0.08935	0.091	0.08977	0.08967	0.08925	0.08913	0.08849	0.09048	0.08991	0.09006	0.08888	0.08871	0.08755	0.08962	0.09116	0.08971	0.09061	0.08941	0.08793	0.08855	0.08808	0.08956	0.08961	0.08791	0.08694	0.08662	0.08783	0.088	0.09191	0.08952	0.08896	0.08839	0.08858	0.08671	0.08777	0.08972	0.08871	0.08766	0.08606
292	571.331	0.09223	0.09158	0.09183	0.0892	0.0905	0.089	0.08797	0.08831	0.08906	0.08914	0.09132	0.09021	0.08983	0.08886	0.089	0.08817	0.08991	0.08968	0.08988	0.0885	0.0892	0.0877	0.0895	0.09128	0.0899	0.08986	0.08958	0.08741	0.0886	0.08813	0.09002	0.08947	0.08807	0.08691	0.08702	0.08792	0.08757	0.09202	0.08953	0.08938	0.08824	0.08828	0.08666	0.08813	0.09021	0.08884	0.08751	0.08594
293	571.54	0.09352	0.09298	0.09289	0.09006	0.09126	0.09044	0.08948	0.08977	0.09056	0.09013	0.09247	0.09105	0.09139	0.09005	0.09023	0.08947	0.09086	0.09066	0.09107	0.08963	0.08985	0.0882	0.09084	0.09217	0.09118	0.0914	0.09082	0.08865	0.08988	0.08919	0.09101	0.0903	0.08914	0.08856	0.08808	0.08873	0.08873	0.09328	0.09082	0.09015	0.08945	0.08979	0.08794	0.08935	0.09108	0.09003	0.08892	0.08726
294	571.75	0.09351	0.09286	0.09287	0.09032	0.09231	0.09057	0.08976	0.08946	0.09033	0.09065	0.09234	0.09114	0.09114	0.09071	0.09027	0.08938	0.09094	0.09086	0.09137	0.08964	0.09068	0.08802	0.09046	0.09196	0.09151	0.09157	0.09037	0.08926	0.0901	0.08914	0.09109	0.09019	0.08935	0.08836	0.08794	0.08886	0.08912	0.09305	0.0909	0.09064	0.08978	0.08994	0.088	0.08931	0.09179	0.09066	0.08891	0.08763
295	571.959	0.09403	0.09325	0.0933	0.09068	0.0926	0.09075	0.09055	0.09011	0.0909	0.09093	0.09289	0.09141	0.09174	0.09057	0.09062	0.08983	0.0912	0.09139	0.09089	0.09032	0.09055	0.08841	0.0912	0.09274	0.09152	0.09193	0.09097	0.08925	0.09034	0.08935	0.09163	0.09046	0.0897	0.08836	0.08812	0.08919	0.08936	0.09346	0.09174	0.09106	0.09042	0.09057	0.08846	0.09001	0.09192	0.09075	0.08929	0.08845
296	572.169	0.09474	0.09452	0.0944	0.0918	0.09388	0.09189	0.09101	0.0911	0.09193	0.09203	0.09389	0.0927	0.09299	0.09158	0.09185	0.09125	0.0929	0.09255	0.09249	0.0915	0.09166	0.08986	0.09214	0.09386	0.09286	0.0929	0.09244	0.09024	0.09109	0.09101	0.09259	0.09176	0.09099	0.08973	0.08993	0.09012	0.09057	0.09464	0.09267	0.09243	0.0911	0.09144	0.0892	0.09133	0.0937	0.09201	0.09091	0.08962
297	572.378	0.09523	0.09466	0.09448	0.09233	0.09333	0.09227	0.09096	0.09121	0.09253	0.0921	0.09418	0.09276	0.09287	0.09155	0.09194	0.0907	0.09312	0.0921	0.0925	0.09117	0.09154	0.08941	0.09184	0.0935	0.09243	0.09288	0.09235	0.09048	0.09107	0.09064	0.09292	0.09141	0.09074	0.08983	0.08942	0.09036	0.09056	0.09453	0.09217	0.0921	0.09135	0.09145	0.08957	0.09098	0.09332	0.09214	0.09099	0.08927
298	572.588	0.09501	0.09435	0.0948	0.09225	0.09389	0.09227	0.09121	0.09168	0.09257	0.09255	0.09409	0.0931	0.09306	0.09216	0.09229	0.09092	0.09299	0.09258	0.09271	0.09176	0.09244	0.08982	0.09223	0.09361	0.09294	0.09281	0.09251	0.09066	0.09168	0.09091	0.09272	0.09235	0.0907	0.08996	0.08953	0.09056	0.09097	0.09491	0.0925	0.09245	0.09192	0.09207	0.08984	0.09152	0.09395	0.0925	0.09138	0.08994
299	572.797	0.09592	0.09579	0.09578	0.09317	0.09456	0.09326	0.09236	0.09193	0.09335	0.09303	0.09519	0.09394	0.09369	0.09292	0.093	0.0919	0.09359	0.09331	0.09304	0.09223	0.0925	0.09075	0.09294	0.09448	0.09348	0.09396	0.09307	0.09154	0.09228	0.09122	0.09363	0.09284	0.09169	0.09057	0.09042	0.09143	0.09129	0.09569	0.09343	0.09342	0.09228	0.09284	0.0909	0.09249	0.09469	0.09325	0.09207	0.09069
300	573.006	0.09581	0.09527	0.09577	0.09287	0.09411	0.09264	0.09222	0.0921	0.09279	0.09308	0.09505	0.0939	0.09388	0.09261	0.09308	0.09171	0.09366	0.09332	0.09307	0.09211	0.09213	0.09069	0.09283	0.09429	0.09305	0.09353	0.09253	0.09133	0.09217	0.09122	0.09324	0.09264	0.09132	0.09029	0.0901	0.09103	0.09115	0.09551	0.09354	0.09305	0.09246	0.09246	0.09066	0.09226	0.09484	0.09312	0.09196	0.09085
301	573.216	0.09681	0.09637	0.0966	0.0938	0.09524	0.09371	0.09283	0.0934	0.0941	0.09379	0.09576	0.09462	0.0941	0.09375	0.09391	0.09328	0.09462	0.09434	0.09386	0.09276	0.09367	0.09126	0.09423	0.09527	0.09425	0.09478	0.09393	0.09198	0.0929	0.09258	0.09443	0.0936	0.09201	0.09152	0.09117	0.09225	0.09208	0.09648	0.09435	0.09401	0.09336	0.09344	0.09176	0.09376	0.09553	0.09387	0.09318	0.09154
302	573.425	0.09702	0.09691	0.09729	0.09403	0.09594	0.09403	0.09394	0.09378	0.09469	0.09451	0.09635	0.09532	0.09532	0.09407	0.09412	0.09296	0.09492	0.0948	0.09477	0.09326	0.09402	0.09158	0.09409	0.09557	0.0945	0.09507	0.0946	0.09274	0.09361	0.09287	0.09463	0.09413	0.09275	0.09171	0.09171	0.09255	0.09275	0.09729	0.09485	0.0944	0.09403	0.09424	0.09198	0.09419	0.09599	0.09485	0.09376	0.09231
303	573.635	0.09708	0.09659	0.09702	0.09426	0.09574	0.0944	0.0938	0.09312	0.094	0.09423	0.09601	0.09516	0.09531	0.09393	0.09354	0.09306	0.09461	0.09412	0.09423	0.09295	0.09319	0.09116	0.09407	0.09541	0.09442	0.09454	0.09364	0.09256	0.09293	0.09251	0.09473	0.09356	0.09243	0.0913	0.09162	0.0917	0.09257	0.09666	0.09443	0.0942	0.09344	0.09387	0.092	0.0937	0.09592	0.09467	0.09368	0.09233
304	573.844	0.09802	0.09719	0.09712	0.09484	0.09621	0.09486	0.09404	0.09415	0.09474	0.09473	0.09657	0.09551	0.09525	0.09435	0.09437	0.09347	0.09522	0.09478	0.09461	0.09345	0.09413	0.0918	0.09465	0.09563	0.09477	0.09513	0.09424	0.09256	0.09372	0.09287	0.09502	0.0943	0.09347	0.09206	0.09185	0.09287	0.09291	0.09734	0.09484	0.09477	0.09392	0.09434	0.09251	0.09458	0.09606	0.09558	0.09437	0.09288
305	574.054	0.09858	0.09758	0.09798	0.09544	0.09694	0.09517	0.09448	0.0947	0.09488	0.09555	0.09739	0.09589	0.09585	0.09525	0.09495	0.09377	0.09552	0.09539	0.0958	0.09452	0.09469	0.09239	0.09495	0.09674	0.09584	0.0958	0.09491	0.09305	0.09412	0.09343	0.095	0.09478	0.09354	0.09205	0.0926	0.09342	0.09373	0.09813	0.09565	0.09525	0.09444	0.09533	0.09322	0.09535	0.09671	0.09608	0.09466	0.09327
306	574.263	0.09827	0.09816	0.09821	0.09549	0.09681	0.0958	0.09489	0.09475	0.09555	0.09569	0.09793	0.0964	0.09631	0.09503	0.0951	0.09396	0.09585	0.09554	0.09522	0.09461	0.09468	0.09277	0.09525	0.09649	0.09541	0.0962	0.0951	0.09343	0.09446	0.09389	0.0958	0.09497	0.09349	0.09282	0.09253	0.0935	0.09385	0.09832	0.09594	0.09559	0.09512	0.09582	0.09347	0.09511	0.09759	0.09597	0.09449	0.0939
307	574.473	0.09919	0.09856	0.09862	0.09609	0.09749	0.09631	0.09541	0.09544	0.09622	0.09597	0.09792	0.09719	0.09657	0.09606	0.09622	0.09503	0.09656	0.09634	0.09569	0.09523	0.09547	0.09304	0.0958	0.09729	0.0957	0.09655	0.09557	0.09392	0.09449	0.09419	0.09633	0.09553	0.09439	0.0929	0.09319	0.09368	0.09387	0.09841	0.09644	0.09614	0.09584	0.09589	0.09409	0.09569	0.09811	0.09726	0.09612	0.09449
308	574.682	0.09994	0.09942	0.09967	0.09651	0.09856	0.09678	0.09584	0.09619	0.09645	0.09666	0.09871	0.09725	0.09735	0.09616	0.09632	0.09525	0.09676	0.09646	0.09638	0.09556	0.09586	0.09334	0.09637	0.09776	0.09693	0.09738	0.09587	0.09412	0.09518	0.09463	0.09695	0.09574	0.09456	0.09318	0.0931	0.09436	0.09452	0.09922	0.09752	0.09662	0.09589	0.09655	0.09501	0.09631	0.09921	0.09746	0.09642	0.09477
309	574.891	0.10021	0.09949	0.09978	0.09695	0.09856	0.09732	0.09637	0.0965	0.09719	0.09697	0.09963	0.09797	0.0979	0.09695	0.09657	0.09588	0.09704	0.09743	0.09698	0.09584	0.09618	0.09398	0.09651	0.09804	0.09726	0.09737	0.09639	0.09516	0.09574	0.09496	0.09733	0.09641	0.09496	0.09399	0.09395	0.09497	0.09559	0.09946	0.09756	0.09716	0.09667	0.09725	0.09531	0.09689	0.09933	0.09878	0.09712	0.09579
310	575.101	0.10049	0.09989	0.09993	0.09729	0.099	0.09758	0.09667	0.09686	0.09749	0.09731	0.09959	0.09802	0.09746	0.0972	0.09671	0.09582	0.0973	0.09712	0.09687	0.09605	0.09649	0.09436	0.09666	0.09821	0.09667	0.09793	0.09664	0.09545	0.0958	0.09494	0.09735	0.09633	0.09588	0.0945	0.09415	0.09517	0.09565	0.10015	0.09767	0.09787	0.09673	0.09733	0.09546	0.09704	0.1	0.09822	0.09716	0.09623
311	575.31	0.10083	0.09997	0.10034	0.09793	0.099	0.09763	0.09721	0.09705	0.09755	0.0972	0.09947	0.09835	0.09793	0.09701	0.09708	0.09622	0.09744	0.09737	0.09734	0.09582	0.09659	0.09453	0.0971	0.09856	0.09735	0.09763	0.09692	0.09493	0.0957	0.09569	0.09735	0.09633	0.09542	0.09442	0.09462	0.09521	0.09552	0.10007	0.09814	0.09754	0.09683	0.09777	0.09538	0.09749	0.09992	0.0987	0.09731	0.09627
312	575.52	0.10181	0.10102	0.10139	0.09877	0.10009	0.09861	0.09743	0.09791	0.09838	0.09861	0.10053	0.0992	0.09891	0.09818	0.09807	0.09757	0.09867	0.09822	0.09797	0.09746	0.09721	0.09558	0.09843	0.09946	0.09872	0.09895	0.09777	0.09616	0.09752	0.09612	0.09845	0.09805	0.09633	0.0956	0.09554	0.09624	0.09652	0.10119	0.09914	0.09905	0.09811	0.09873	0.09653	0.0985	0.10107	0.09997	0.09883	0.09713
313	575.729	0.10126	0.10088	0.10111	0.09836	0.09994	0.09828	0.09721	0.0974	0.09836	0.09799	0.10039	0.09935	0.09901	0.09812	0.09775	0.09669	0.09855	0.09814	0.09762	0.09678	0.09717	0.09504	0.0976	0.09886	0.09804	0.09836	0.0978	0.09629	0.09655	0.09588	0.09847	0.09726	0.09649	0.0953	0.09517	0.09581	0.09652	0.10098	0.09888	0.09875	0.09783	0.09851	0.09669	0.09845	0.10109	0.09957	0.09875	0.09706
314	575.938	0.10197	0.1014	0.10141	0.09861	0.09994	0.09851	0.09752	0.09794	0.09848	0.09818	0.10043	0.09972	0.09904	0.09828	0.09787	0.09672	0.09883	0.09861	0.09819	0.09736	0.09731	0.09562	0.098	0.09958	0.09825	0.09887	0.09808	0.0963	0.09696	0.09664	0.09874	0.09744	0.09608	0.09578	0.09564	0.09643	0.09706	0.10166	0.0993	0.09871	0.09825	0.09866	0.09711	0.09882	0.10124	0.10024	0.09908	0.0976
315	576.148	0.10202	0.1011	0.10228	0.09924	0.10064	0.09939	0.09832	0.0979	0.09935	0.09888	0.10114	0.09997	0.09925	0.09864	0.09869	0.09724	0.09906	0.09871	0.09853	0.09758	0.09779	0.09599	0.09839	0.10011	0.09872	0.09897	0.09828	0.09681	0.09768	0.09704	0.09922	0.09852	0.09687	0.09612	0.09562	0.09684	0.09749	0.10172	0.09994	0.0994	0.09884	0.09923	0.09756	0.099	0.10216	0.10093	0.09989	0.09868
316	576.357	0.1031	0.10288	0.10264	0.09987	0.10141	0.0996	0.09908	0.09919	0.09971	0.09967	0.10177	0.10033	0.10021	0.09948	0.09922	0.0985	0.09956	0.09957	0.09926	0.09787	0.09847	0.09652	0.0991	0.10071	0.09935	0.0998	0.09898	0.09755	0.0984	0.09741	0.09952	0.09876	0.0979	0.09688	0.09686	0.09758	0.09784	0.10264	0.10039	0.10008	0.09928	0.10021	0.09826	0.10022	0.10247	0.10166	0.10014	0.09943
317	576.567	0.10367	0.10337	0.10353	0.10058	0.10206	0.10004	0.0997	0.10005	0.10054	0.10028	0.10288	0.10103	0.10103	0.10007	0.09974	0.09891	0.10053	0.10031	0.09985	0.09854	0.09915	0.09704	0.09979	0.10125	0.10044	0.10048	0.09967	0.0979	0.09879	0.09827	0.10048	0.09937	0.09839	0.09767	0.09753	0.09807	0.09869	0.10307	0.10107	0.10091	0.10069	0.10056	0.09913	0.10111	0.10362	0.1022	0.10142	0.09988
318	576.776	0.10428	0.10346	0.1035	0.10098	0.10243	0.10108	0.10048	0.10023	0.10095	0.10075	0.10265	0.10162	0.10116	0.10052	0.10053	0.09904	0.10096	0.10066	0.10035	0.09901	0.09964	0.09774	0.10011	0.10166	0.10103	0.10142	0.10008	0.09838	0.0997	0.09862	0.10086	0.10015	0.09883	0.09773	0.09783	0.0987	0.09945	0.10419	0.10169	0.10139	0.10074	0.10159	0.09972	0.10154	0.10396	0.103	0.10177	0.10046
319	576.985	0.10361	0.10326	0.10317	0.10055	0.10235	0.10095	0.09975	0.0998	0.10049	0.1004	0.10244	0.1015	0.10101	0.10032	0.09994	0.09899	0.10061	0.10028	0.10006	0.09883	0.09945	0.09722	0.09998	0.10135	0.10044	0.10071	0.09978	0.09834	0.09905	0.09833	0.10043	0.09992	0.09866	0.09795	0.09739	0.09855	0.0985	0.10397	0.10147	0.10132	0.10071	0.10099	0.09953	0.10118	0.10393	0.10291	0.10188	0.10022
320	577.195	0.10443	0.10386	0.10398	0.10134	0.10277	0.10126	0.10031	0.10031	0.10098	0.10044	0.10329	0.10227	0.10171	0.10057	0.10056	0.09967	0.10135	0.10111	0.10088	0.09942	0.10032	0.0981	0.10066	0.10205	0.10078	0.10142	0.1004	0.0986	0.09956	0.09926	0.10167	0.10037	0.09954	0.09771	0.09849	0.09905	0.09953	0.10446	0.1025	0.1023	0.10121	0.10185	0.09998	0.10188	0.10517	0.10391	0.10267	0.10164
321	577.404	0.1049	0.10432	0.10453	0.10178	0.10312	0.10182	0.10053	0.1006	0.10129	0.1012	0.10385	0.10202	0.10194	0.10087	0.10102	0.09981	0.10174	0.10128	0.10082	0.09981	0.10028	0.09858	0.10048	0.10241	0.10099	0.1016	0.10071	0.09923	0.10012	0.09927	0.10186	0.10055	0.10009	0.09865	0.09903	0.09971	0.10016	0.10446	0.10257	0.1024	0.10179	0.10233	0.10048	0.10211	0.10549	0.1039	0.10272	0.10167
322	577.613	0.10589	0.10512	0.10525	0.10261	0.10419	0.10245	0.10153	0.10125	0.10255	0.10227	0.10456	0.10325	0.10284	0.10198	0.10159	0.10075	0.10267	0.1026	0.10205	0.10056	0.10119	0.09961	0.10177	0.10325	0.10236	0.10301	0.10195	0.10021	0.10096	0.10076	0.10267	0.10229	0.10095	0.09978	0.10014	0.10084	0.10092	0.1057	0.10353	0.10342	0.10241	0.10361	0.10204	0.10376	0.10693	0.10528	0.1043	0.10328
323	577.823	0.10596	0.10534	0.10547	0.10288	0.10416	0.10249	0.10186	0.10152	0.10258	0.10239	0.10481	0.10338	0.10286	0.10231	0.10207	0.10104	0.10275	0.10266	0.10228	0.10096	0.10127	0.09932	0.1018	0.10379	0.10273	0.10341	0.10232	0.10049	0.10143	0.10087	0.10316	0.10262	0.10136	0.10035	0.10075	0.10131	0.10141	0.10645	0.10444	0.10374	0.10321	0.10381	0.10202	0.10435	0.10687	0.10587	0.10467	0.10318
324	578.032	0.10664	0.10617	0.10619	0.10323	0.10469	0.10287	0.10258	0.10207	0.10302	0.10279	0.10518	0.10394	0.10363	0.10284	0.10273	0.10171	0.10356	0.103	0.10312	0.10148	0.10227	0.09998	0.10266	0.10402	0.10316	0.10346	0.10289	0.10124	0.10221	0.10184	0.10343	0.10327	0.10199	0.10102	0.10135	0.10174	0.10253	0.10675	0.10501	0.10494	0.10407	0.10474	0.10261	0.10458	0.10753	0.10616	0.10533	0.10412
325	578.241	0.1066	0.1062	0.10627	0.10348	0.10467	0.10327	0.10256	0.10244	0.10342	0.10317	0.10536	0.1038	0.10378	0.10264	0.10253	0.10196	0.1037	0.10342	0.10318	0.10199	0.10235	0.10027	0.10324	0.10454	0.10359	0.10382	0.10317	0.1016	0.10236	0.10204	0.10414	0.10321	0.10226	0.10137	0.10144	0.10229	0.10275	0.10743	0.10509	0.10514	0.10458	0.10477	0.10326	0.1048	0.10759	0.10656	0.10585	0.10436
326	578.451	0.10731	0.10683	0.10685	0.10391	0.10522	0.10393	0.10295	0.10271	0.10359	0.10377	0.10556	0.10434	0.10439	0.10347	0.10331	0.1019	0.10367	0.10387	0.10354	0.10268	0.10272	0.10119	0.10371	0.10482	0.10414	0.10443	0.1037	0.10203	0.10289	0.10255	0.10463	0.10394	0.10312	0.10201	0.10182	0.10287	0.10357	0.10815	0.10548	0.10562	0.10528	0.10568	0.10406	0.10569	0.10861	0.10753	0.10631	0.10514
327	578.66	0.10772	0.10679	0.10739	0.10457	0.10561	0.10407	0.10339	0.1036	0.10409	0.10408	0.10632	0.10488	0.10459	0.10364	0.10393	0.10307	0.10453	0.10418	0.10434	0.10291	0.10334	0.10133	0.10409	0.10562	0.10432	0.10487	0.10373	0.10229	0.10354	0.10307	0.10569	0.10454	0.10362	0.10271	0.10282	0.10361	0.10386	0.10866	0.10624	0.1062	0.10536	0.10648	0.10416	0.10612	0.10949	0.10823	0.10686	0.10571
328	578.869	0.10817	0.10799	0.10786	0.1054	0.10647	0.10545	0.10391	0.10416	0.10485	0.10468	0.10688	0.10605	0.10547	0.10432	0.10469	0.10371	0.10537	0.10528	0.10489	0.10375	0.10422	0.10229	0.10507	0.10631	0.10532	0.1061	0.10506	0.1037	0.1046	0.10415	0.1061	0.10553	0.10457	0.10337	0.10363	0.10492	0.10508	0.10965	0.10739	0.10718	0.10663	0.10721	0.10538	0.10745	0.11034	0.10927	0.1081	0.10702
329	579.079	0.10879	0.10825	0.108	0.10521	0.10701	0.10528	0.10458	0.10432	0.10511	0.10557	0.10736	0.10646	0.10564	0.10498	0.10514	0.10425	0.10563	0.10566	0.1056	0.1043	0.10469	0.1025	0.10518	0.10706	0.10599	0.10691	0.10514	0.1041	0.10493	0.10447	0.10685	0.10577	0.1053	0.10453	0.10423	0.10513	0.10542	0.11032	0.10764	0.10794	0.1074	0.10777	0.10584	0.10832	0.11102	0.10981	0.1087	0.1079
330	579.288	0.10944	0.10875	0.10906	0.10622	0.10752	0.10641	0.1055	0.1056	0.10602	0.10557	0.10814	0.10685	0.10681	0.10533	0.1057	0.10518	0.10598	0.10617	0.10612	0.10495	0.10542	0.1036	0.10606	0.10777	0.10688	0.10702	0.10635	0.10478	0.1053	0.10544	0.10757	0.10696	0.10616	0.10492	0.1053	0.10584	0.10614	0.11082	0.10909	0.10853	0.10834	0.10901	0.107	0.10898	0.11214	0.11093	0.10964	0.1088
331	579.497	0.11002	0.10927	0.10899	0.10673	0.10776	0.10615	0.10599	0.10518	0.10644	0.1057	0.1084	0.10725	0.10726	0.10618	0.10629	0.10519	0.10646	0.1066	0.10662	0.10529	0.10616	0.10373	0.10687	0.10806	0.10716	0.10762	0.1067	0.10548	0.10632	0.10535	0.10797	0.1075	0.1067	0.10546	0.10581	0.10668	0.10683	0.11149	0.10963	0.10945	0.10875	0.1091	0.10736	0.10924	0.11246	0.11131	0.11021	0.1092
332	579.707	0.11024	0.10974	0.10961	0.10718	0.1082	0.10705	0.10605	0.10646	0.10678	0.10647	0.10897	0.1076	0.10708	0.1068	0.10683	0.10556	0.10738	0.10738	0.10696	0.10602	0.10652	0.10482	0.10735	0.10866	0.10798	0.10812	0.10744	0.10601	0.107	0.10667	0.10853	0.10829	0.1073	0.1066	0.10679	0.10744	0.10714	0.11235	0.11035	0.10958	0.10903	0.10999	0.10775	0.10955	0.11291	0.11171	0.11066	0.1097
333	579.916	0.11096	0.11043	0.11012	0.1076	0.10909	0.1079	0.10697	0.10657	0.10736	0.10751	0.10976	0.10865	0.10812	0.10757	0.10746	0.10645	0.10822	0.1077	0.10752	0.10702	0.1075	0.10519	0.10786	0.10952	0.10811	0.1093	0.10811	0.10739	0.10809	0.10741	0.10945	0.10882	0.10792	0.10714	0.10733	0.10807	0.10803	0.113	0.11075	0.11038	0.11019	0.11082	0.10928	0.11098	0.11375	0.11283	0.11169	0.1108
334	580.125	0.1111	0.11065	0.11041	0.10799	0.10906	0.10775	0.10721	0.10677	0.10729	0.1075	0.11001	0.10848	0.10834	0.10726	0.10768	0.10685	0.10872	0.10803	0.10826	0.1072	0.10773	0.10575	0.10817	0.11011	0.10873	0.10914	0.10894	0.10722	0.10815	0.10773	0.10983	0.10913	0.10815	0.10758	0.10777	0.10892	0.10926	0.11375	0.11124	0.11123	0.11077	0.11157	0.10948	0.11173	0.11421	0.11366	0.11238	0.11117
335	580.334	0.11162	0.11088	0.11107	0.10848	0.10962	0.10839	0.10729	0.10768	0.10807	0.10796	0.11036	0.10891	0.10882	0.10797	0.10821	0.1074	0.10868	0.10844	0.10833	0.10764	0.10816	0.10638	0.10901	0.11061	0.10952	0.11	0.10923	0.10723	0.10877	0.10841	0.11054	0.11021	0.10904	0.10849	0.1083	0.10932	0.10916	0.11443	0.11211	0.11217	0.1112	0.11167	0.1099	0.11219	0.11526	0.11428	0.11315	0.11201
336	580.544	0.11266	0.11221	0.11205	0.10919	0.11095	0.10934	0.10841	0.10862	0.10887	0.10908	0.11135	0.11054	0.1097	0.10934	0.10943	0.10837	0.1104	0.11009	0.10998	0.10895	0.10956	0.1078	0.11011	0.11174	0.11093	0.11159	0.11108	0.10939	0.11002	0.10934	0.11216	0.11157	0.11094	0.10972	0.10976	0.11104	0.11088	0.11633	0.11325	0.11364	0.11297	0.11371	0.11163	0.11372	0.11648	0.11549	0.11439	0.11365
337	580.753	0.11332	0.1126	0.11243	0.10984	0.11115	0.11009	0.10901	0.10855	0.10962	0.10971	0.1122	0.1109	0.11037	0.10959	0.10986	0.10902	0.11053	0.10996	0.11016	0.10934	0.1099	0.10809	0.11043	0.11244	0.11135	0.11212	0.11131	0.10966	0.11059	0.11028	0.11259	0.11247	0.11125	0.11032	0.1108	0.11137	0.11156	0.11624	0.11434	0.11396	0.11362	0.1143	0.11219	0.11452	0.11738	0.11584	0.11488	0.11387
338	580.962	0.11363	0.11295	0.1129	0.11017	0.11169	0.11015	0.1092	0.10919	0.10976	0.10994	0.11238	0.1109	0.11085	0.11047	0.11019	0.10958	0.11106	0.11119	0.11057	0.11019	0.11064	0.10841	0.1114	0.11283	0.11219	0.11306	0.11174	0.1109	0.11172	0.11128	0.11346	0.11291	0.11204	0.11102	0.11138	0.11185	0.11235	0.1171	0.11484	0.11452	0.11447	0.11503	0.11285	0.11502	0.11784	0.11645	0.11558	0.11483
339	581.171	0.11425	0.11377	0.11375	0.11138	0.1126	0.11087	0.11043	0.11029	0.11071	0.11086	0.11322	0.1119	0.11158	0.111	0.11135	0.11041	0.11223	0.11191	0.11182	0.111	0.11146	0.10979	0.1124	0.1139	0.11323	0.11383	0.11317	0.11107	0.11228	0.11219	0.11424	0.1144	0.11303	0.11197	0.1119	0.11299	0.11382	0.118	0.11636	0.11555	0.11524	0.11595	0.11387	0.11605	0.11897	0.11769	0.1167	0.11608
340	581.381	0.11523	0.11434	0.11451	0.11177	0.11355	0.11181	0.11134	0.1108	0.11203	0.1118	0.11424	0.11314	0.11277	0.11201	0.11198	0.11113	0.1135	0.11271	0.11274	0.11186	0.11279	0.11075	0.11346	0.11459	0.11402	0.11507	0.11408	0.11239	0.11356	0.11336	0.11537	0.1149	0.11371	0.11326	0.11345	0.11408	0.11474	0.11909	0.11738	0.11671	0.11632	0.11684	0.11479	0.11731	0.11999	0.1194	0.11765	0.11663
341	581.59	0.11509	0.11435	0.11428	0.11196	0.11355	0.11196	0.11082	0.11086	0.11168	0.11173	0.11425	0.11305	0.1126	0.1118	0.11219	0.11127	0.11373	0.11293	0.11288	0.11155	0.1126	0.1105	0.11332	0.11483	0.1143	0.11497	0.11369	0.11265	0.11382	0.11348	0.11531	0.115	0.11397	0.11376	0.11385	0.11459	0.11475	0.11964	0.11709	0.11642	0.11609	0.1169	0.11487	0.11672	0.12029	0.11924	0.11773	0.11688
342	581.799	0.1157	0.11533	0.11509	0.11306	0.11431	0.11269	0.11219	0.11199	0.11267	0.11306	0.11514	0.1142	0.11386	0.11304	0.11321	0.11211	0.11425	0.11378	0.11408	0.11307	0.11395	0.11144	0.11435	0.1164	0.11523	0.11582	0.1153	0.11356	0.11456	0.11437	0.11666	0.11605	0.11541	0.11486	0.11489	0.11499	0.11574	0.12061	0.11824	0.1182	0.11739	0.11811	0.11642	0.11823	0.12127	0.12048	0.11924	0.11801
343	582.008	0.1161	0.11552	0.11598	0.11318	0.1149	0.11304	0.1124	0.11202	0.11302	0.11331	0.11553	0.11456	0.11437	0.11357	0.11348	0.11246	0.11503	0.11435	0.11448	0.11348	0.11432	0.11269	0.11494	0.11696	0.11572	0.11637	0.11536	0.11455	0.11523	0.11465	0.11741	0.11668	0.11593	0.11517	0.11537	0.11571	0.11671	0.12107	0.11858	0.11864	0.11819	0.11874	0.11709	0.11891	0.12161	0.12063	0.11945	0.11881
344	582.217	0.11763	0.1169	0.11731	0.1144	0.11606	0.11468	0.1141	0.11371	0.11452	0.11488	0.117	0.11579	0.11536	0.11491	0.11472	0.11406	0.11611	0.11588	0.11601	0.1149	0.11529	0.11389	0.11648	0.11843	0.1174	0.11807	0.11708	0.11555	0.11655	0.11648	0.11877	0.118	0.11716	0.11648	0.11656	0.11742	0.1181	0.12278	0.12045	0.11989	0.11965	0.12004	0.1183	0.12041	0.12336	0.12202	0.1212	0.11999
345	582.427	0.11815	0.11745	0.11775	0.11437	0.11611	0.11498	0.11459	0.1143	0.11513	0.11513	0.11729	0.11614	0.11596	0.11528	0.11532	0.11483	0.11657	0.11586	0.11622	0.11587	0.11637	0.11425	0.11734	0.11901	0.11776	0.11807	0.1181	0.1164	0.1172	0.11648	0.11916	0.11841	0.11798	0.11696	0.11732	0.11785	0.11826	0.1232	0.12129	0.12075	0.11991	0.12074	0.11848	0.12047	0.12348	0.12226	0.12167	0.12031
346	582.636	0.11888	0.11807	0.11851	0.11559	0.11707	0.11565	0.11494	0.11509	0.11604	0.1157	0.11826	0.11738	0.11664	0.11648	0.11651	0.11575	0.11738	0.11729	0.11719	0.1165	0.11745	0.11491	0.11813	0.11982	0.11895	0.11943	0.11873	0.11718	0.11815	0.118	0.12006	0.11952	0.11844	0.11798	0.1182	0.11897	0.11963	0.1237	0.12198	0.12193	0.12098	0.12177	0.11959	0.12179	0.12481	0.12382	0.12242	0.12188
347	582.845	0.11844	0.11832	0.11836	0.1157	0.11712	0.11551	0.11477	0.11503	0.11611	0.11614	0.11847	0.11721	0.11733	0.11609	0.11625	0.11562	0.11756	0.11733	0.11704	0.11658	0.11739	0.1151	0.11808	0.11973	0.11858	0.11951	0.11873	0.11764	0.11814	0.1179	0.1202	0.12012	0.11888	0.11815	0.1179	0.1192	0.11964	0.12426	0.12211	0.122	0.12088	0.12157	0.11981	0.12182	0.1247	0.12366	0.12311	0.1216
348	583.054	0.11977	0.11928	0.11916	0.11703	0.11759	0.117	0.11652	0.11652	0.1168	0.11686	0.11981	0.11852	0.11819	0.11739	0.11741	0.11668	0.1186	0.11839	0.11863	0.11765	0.1183	0.11629	0.1194	0.12118	0.11994	0.12133	0.12014	0.11839	0.11937	0.11904	0.12155	0.12123	0.12001	0.11936	0.11958	0.1204	0.12078	0.12496	0.12344	0.12344	0.1228	0.12301	0.12102	0.123	0.12594	0.12497	0.12371	0.12323
349	583.263	0.12038	0.11952	0.12042	0.11736	0.11877	0.11736	0.11686	0.11662	0.11769	0.11767	0.12003	0.11888	0.11892	0.11801	0.11816	0.11771	0.11947	0.11916	0.11933	0.11832	0.11912	0.11727	0.11973	0.12183	0.12083	0.12174	0.1209	0.11891	0.12049	0.11974	0.12192	0.1219	0.12092	0.11993	0.1201	0.12089	0.12121	0.12637	0.12349	0.12346	0.12334	0.12382	0.12189	0.12388	0.12678	0.12568	0.12465	0.12389
350	583.473	0.12109	0.12043	0.12074	0.11825	0.11958	0.11794	0.11748	0.11713	0.11797	0.11848	0.12135	0.11967	0.11974	0.11883	0.119	0.11828	0.12034	0.12025	0.11993	0.11902	0.11979	0.11805	0.12108	0.12231	0.1217	0.12234	0.12179	0.12002	0.12085	0.12067	0.12326	0.12253	0.12145	0.12095	0.12062	0.12186	0.122	0.12668	0.12474	0.12436	0.12386	0.12431	0.12268	0.12427	0.12773	0.12639	0.1254	0.12459
351	583.682	0.12185	0.12126	0.12116	0.11857	0.12019	0.11872	0.1176	0.11777	0.11914	0.11866	0.12142	0.12024	0.12009	0.11933	0.11932	0.11857	0.12092	0.12061	0.1209	0.11976	0.12051	0.11831	0.12158	0.12349	0.12229	0.12307	0.12201	0.12081	0.12165	0.12123	0.12392	0.12302	0.12178	0.12126	0.12164	0.12237	0.1228	0.12776	0.12546	0.12519	0.12435	0.12512	0.12306	0.12507	0.12802	0.12713	0.12612	0.12418
352	583.891	0.12231	0.12195	0.12185	0.1193	0.12088	0.11943	0.11904	0.11915	0.11982	0.11954	0.12214	0.12148	0.12102	0.12002	0.12069	0.1198	0.12146	0.12152	0.12174	0.12049	0.12163	0.11962	0.12229	0.12401	0.12321	0.12382	0.12317	0.12184	0.12254	0.12232	0.12432	0.12384	0.12268	0.12246	0.12266	0.12329	0.12325	0.12833	0.12605	0.12595	0.12524	0.12577	0.12374	0.1263	0.12892	0.12791	0.12667	0.12546
353	584.1	0.12285	0.12239	0.12247	0.11972	0.12135	0.11969	0.11935	0.11921	0.12052	0.12044	0.12311	0.12205	0.12165	0.12072	0.12066	0.12011	0.1223	0.12187	0.12248	0.12106	0.12235	0.12016	0.12301	0.12462	0.12358	0.12456	0.12377	0.1224	0.12354	0.12306	0.12497	0.12465	0.12377	0.12272	0.12306	0.12346	0.12425	0.12875	0.12667	0.1263	0.12576	0.12635	0.12468	0.12669	0.12934	0.12843	0.12721	0.12646
354	584.309	0.12404	0.12338	0.12339	0.12041	0.12222	0.12089	0.11989	0.12052	0.12118	0.12092	0.1239	0.12265	0.12237	0.12158	0.12177	0.12122	0.12295	0.12271	0.12286	0.12218	0.12263	0.12091	0.12403	0.1254	0.12439	0.12513	0.1247	0.12316	0.12443	0.12347	0.12633	0.1259	0.12425	0.12328	0.1236	0.12434	0.12516	0.12926	0.1274	0.12676	0.12636	0.12702	0.12526	0.12756	0.13007	0.12942	0.12817	0.12686
355	584.518	0.12444	0.1243	0.12401	0.12155	0.12315	0.12158	0.12057	0.12057	0.12196	0.1217	0.12502	0.12356	0.12289	0.12259	0.12265	0.12179	0.12394	0.12398	0.12396	0.12293	0.1237	0.12244	0.12466	0.12596	0.12541	0.12601	0.12582	0.12411	0.1251	0.12413	0.12739	0.12616	0.12541	0.12413	0.12471	0.12541	0.12565	0.13015	0.12819	0.12796	0.12768	0.12792	0.12619	0.12818	0.13125	0.12995	0.12877	0.12775
356	584.728	0.12521	0.12405	0.12425	0.12151	0.12344	0.12217	0.12152	0.1213	0.12235	0.12221	0.12501	0.12354	0.12356	0.12292	0.12333	0.12198	0.12433	0.12408	0.12417	0.12321	0.12391	0.12202	0.12512	0.1268	0.12573	0.12668	0.12615	0.12457	0.12548	0.12488	0.12733	0.12671	0.12539	0.12478	0.12436	0.1255	0.12607	0.13062	0.12821	0.12828	0.12752	0.12831	0.12649	0.12884	0.13142	0.13052	0.12926	0.12807
357	584.937	0.12524	0.12521	0.12495	0.12233	0.12399	0.12259	0.12173	0.12223	0.12294	0.12294	0.12564	0.12435	0.1243	0.12365	0.12362	0.12305	0.12494	0.1245	0.12507	0.12378	0.12471	0.12268	0.12564	0.12753	0.12669	0.12749	0.12683	0.12514	0.12607	0.12577	0.12809	0.12709	0.12607	0.12512	0.12549	0.12637	0.12662	0.13123	0.12909	0.12901	0.12827	0.12913	0.12682	0.12904	0.13202	0.1306	0.13009	0.12909
358	585.146	0.12585	0.12514	0.12549	0.12318	0.12467	0.1231	0.12236	0.12254	0.12329	0.12334	0.1262	0.12455	0.12487	0.12399	0.12436	0.12344	0.12517	0.12514	0.12548	0.12415	0.12499	0.12313	0.12614	0.1276	0.12713	0.12764	0.12716	0.1254	0.12643	0.12615	0.12869	0.12752	0.12632	0.12612	0.12584	0.1265	0.1268	0.13115	0.1292	0.12909	0.12848	0.12886	0.12733	0.1291	0.13258	0.13076	0.12974	0.12909
359	585.355	0.12672	0.12629	0.12652	0.12369	0.1254	0.12394	0.12326	0.12371	0.12465	0.1244	0.12716	0.12596	0.12558	0.12472	0.12511	0.1246	0.12615	0.12631	0.12596	0.12484	0.12587	0.12412	0.12684	0.12864	0.12769	0.12823	0.1274	0.12606	0.12751	0.12691	0.12871	0.12816	0.12737	0.12644	0.12624	0.12726	0.12723	0.13228	0.12995	0.12966	0.12932	0.12965	0.12796	0.13001	0.13292	0.13184	0.13046	0.12969
360	585.564	0.12695	0.12621	0.12668	0.12437	0.12566	0.12446	0.12397	0.12381	0.12518	0.12499	0.12746	0.12648	0.12656	0.12521	0.12531	0.12484	0.12655	0.12637	0.12657	0.12556	0.12629	0.12457	0.12732	0.12904	0.1283	0.12887	0.12828	0.12702	0.12788	0.1273	0.12953	0.12893	0.12793	0.12699	0.12673	0.12783	0.12773	0.1325	0.13007	0.13024	0.12931	0.13011	0.12829	0.13013	0.13346	0.1328	0.13082	0.13033
361	585.773	0.12774	0.12747	0.12757	0.12502	0.12645	0.12547	0.12444	0.12467	0.12529	0.12519	0.12804	0.12741	0.12687	0.12615	0.12608	0.1254	0.12765	0.12748	0.12747	0.12636	0.12723	0.12547	0.12802	0.12962	0.12878	0.12949	0.1294	0.12749	0.12864	0.1278	0.13016	0.12989	0.1283	0.12751	0.12747	0.12834	0.12825	0.13327	0.13083	0.13093	0.13042	0.13074	0.12886	0.13124	0.13409	0.13279	0.13161	0.13082
362	585.982	0.12839	0.12759	0.12811	0.12542	0.12708	0.12574	0.12494	0.12496	0.12629	0.12615	0.12879	0.128	0.12729	0.12673	0.12623	0.12598	0.12798	0.12773	0.12824	0.12706	0.12765	0.126	0.1284	0.13014	0.12945	0.13014	0.12963	0.12811	0.12894	0.12827	0.13076	0.13012	0.12885	0.12783	0.12775	0.12839	0.12897	0.13358	0.13101	0.13157	0.13044	0.13103	0.12938	0.13134	0.1344	0.13324	0.13214	0.13141
363	586.191	0.12934	0.12863	0.12887	0.12612	0.12805	0.12622	0.12605	0.12623	0.12675	0.12692	0.12981	0.12853	0.12829	0.12751	0.12753	0.12637	0.12862	0.12837	0.12842	0.12751	0.12788	0.12624	0.12939	0.13111	0.13034	0.13108	0.13049	0.12857	0.12969	0.12974	0.13149	0.13077	0.12987	0.12892	0.12851	0.12935	0.12933	0.13402	0.13171	0.13197	0.13116	0.13173	0.12993	0.13198	0.13507	0.13402	0.13293	0.13224
364	586.4	0.12985	0.12964	0.12958	0.12736	0.12861	0.12741	0.12653	0.12662	0.12752	0.12788	0.1301	0.1293	0.12891	0.12803	0.12825	0.1275	0.12943	0.12929	0.12909	0.12826	0.129	0.12737	0.12981	0.13125	0.13101	0.13119	0.13094	0.12926	0.13072	0.1301	0.13207	0.13133	0.13014	0.12958	0.12891	0.13004	0.12987	0.13455	0.13262	0.13244	0.13209	0.13248	0.13062	0.13254	0.13544	0.13444	0.13394	0.13277
365	586.61	0.13084	0.13034	0.13022	0.1281	0.12913	0.12831	0.12761	0.12751	0.12842	0.12845	0.13074	0.1294	0.12946	0.12875	0.12886	0.12801	0.13008	0.12978	0.12985	0.12902	0.12964	0.12757	0.13088	0.13216	0.13131	0.13212	0.1315	0.13028	0.13097	0.13064	0.13303	0.1319	0.13077	0.12991	0.12964	0.1302	0.13064	0.1353	0.13262	0.13259	0.13195	0.1328	0.13099	0.13342	0.1362	0.13518	0.13397	0.13295
366	586.819	0.13115	0.13083	0.13085	0.1282	0.12987	0.12803	0.128	0.12802	0.12859	0.12931	0.13124	0.13002	0.13015	0.12936	0.12909	0.12885	0.13047	0.13033	0.13069	0.12947	0.13011	0.12802	0.13122	0.13281	0.13158	0.13265	0.13179	0.1307	0.1313	0.13102	0.13302	0.13281	0.13151	0.1304	0.13013	0.13091	0.13093	0.13537	0.13289	0.13307	0.13235	0.13303	0.13122	0.13356	0.13671	0.13523	0.13433	0.13345
367	587.028	0.13182	0.13167	0.13144	0.12885	0.1302	0.12901	0.12844	0.12866	0.12943	0.12933	0.13202	0.13128	0.13069	0.13032	0.13002	0.12949	0.13114	0.1308	0.13073	0.12968	0.13056	0.12893	0.13169	0.13366	0.13202	0.13297	0.13287	0.13114	0.13177	0.13131	0.13357	0.1334	0.13179	0.13073	0.13085	0.13147	0.13188	0.13632	0.13363	0.13329	0.13277	0.13376	0.13219	0.13368	0.13678	0.13616	0.13498	0.13374
368	587.237	0.13288	0.1323	0.13242	0.12989	0.13181	0.13039	0.1298	0.12967	0.13073	0.13041	0.13343	0.13201	0.13173	0.13129	0.13092	0.13018	0.13211	0.13202	0.1323	0.13098	0.13198	0.12979	0.13261	0.13479	0.13339	0.13411	0.13318	0.132	0.13272	0.1326	0.13427	0.13448	0.13303	0.13165	0.13184	0.13249	0.13258	0.13693	0.13428	0.13438	0.13372	0.13468	0.13255	0.13458	0.13745	0.13668	0.13568	0.13512
369	587.446	0.13352	0.13299	0.13357	0.13049	0.13207	0.13082	0.13018	0.13028	0.13115	0.13116	0.13395	0.1327	0.13239	0.13128	0.13134	0.1307	0.13274	0.13265	0.13263	0.13183	0.13276	0.1303	0.13303	0.13488	0.13365	0.1345	0.1336	0.13242	0.13319	0.13274	0.13527	0.13483	0.13339	0.13233	0.13236	0.13271	0.13321	0.13751	0.13521	0.13469	0.13429	0.13457	0.13305	0.13536	0.13817	0.13698	0.13623	0.135
370	587.655	0.1345	0.13414	0.13444	0.13143	0.13313	0.13153	0.13126	0.13115	0.13259	0.13232	0.13479	0.13389	0.13322	0.13284	0.13239	0.13207	0.13371	0.13384	0.13394	0.13267	0.1333	0.13157	0.13397	0.13574	0.13461	0.13555	0.13439	0.13334	0.13411	0.13372	0.13584	0.1355	0.13428	0.13343	0.13329	0.13374	0.13365	0.13794	0.13563	0.13553	0.13497	0.13535	0.13374	0.13585	0.13893	0.13793	0.13688	0.13615
371	587.864	0.13469	0.1341	0.134	0.13147	0.13326	0.13165	0.13089	0.13138	0.13216	0.13228	0.13462	0.1335	0.13355	0.13265	0.13271	0.13198	0.134	0.13373	0.13358	0.13242	0.13313	0.13102	0.13385	0.13561	0.13459	0.13532	0.13465	0.13312	0.13402	0.13381	0.13578	0.13551	0.13402	0.13301	0.13305	0.13394	0.13377	0.1378	0.13555	0.13544	0.13469	0.13511	0.13357	0.1357	0.13887	0.13767	0.13668	0.1359
372	588.073	0.13529	0.13529	0.13548	0.13223	0.13362	0.13285	0.13208	0.1319	0.13289	0.13294	0.13524	0.13419	0.13408	0.13336	0.1332	0.13254	0.13445	0.13414	0.13413	0.13311	0.13379	0.13185	0.13456	0.13621	0.13473	0.13595	0.13488	0.13359	0.13475	0.13384	0.1364	0.13633	0.13438	0.13375	0.13393	0.13412	0.1345	0.13904	0.13597	0.13538	0.13513	0.1357	0.13422	0.13609	0.13889	0.13837	0.13761	0.13582
373	588.282	0.13631	0.13589	0.13594	0.13347	0.13501	0.13367	0.13258	0.13295	0.13396	0.13391	0.13623	0.13504	0.13523	0.13407	0.13436	0.13351	0.1354	0.13533	0.13504	0.13381	0.13492	0.1329	0.13583	0.137	0.13623	0.13663	0.13624	0.13498	0.13559	0.13472	0.13702	0.13688	0.13563	0.1346	0.1343	0.13542	0.13555	0.13939	0.13703	0.13614	0.13586	0.13622	0.13462	0.13681	0.13984	0.13899	0.13802	0.1371
374	588.491	0.1361	0.13566	0.13617	0.13356	0.13514	0.13342	0.13291	0.13327	0.13352	0.13399	0.13641	0.13544	0.13533	0.13462	0.1339	0.13376	0.13499	0.13502	0.13476	0.13432	0.13473	0.13263	0.13544	0.13666	0.13589	0.13678	0.1359	0.13444	0.13558	0.13464	0.13704	0.13667	0.13551	0.13428	0.13431	0.13491	0.13496	0.13935	0.13663	0.13616	0.1355	0.13594	0.13436	0.13647	0.13969	0.1385	0.13775	0.13698
375	588.7	0.13689	0.13628	0.13656	0.13414	0.13551	0.1343	0.1334	0.1336	0.13499	0.13443	0.13704	0.13597	0.13589	0.13491	0.1348	0.13409	0.13558	0.13562	0.13534	0.13494	0.13546	0.13336	0.13601	0.13767	0.13669	0.13712	0.13604	0.13473	0.1358	0.13554	0.13771	0.13719	0.13594	0.13483	0.1351	0.13563	0.13579	0.13992	0.13692	0.13629	0.13559	0.13627	0.13472	0.13662	0.13953	0.13898	0.13807	0.13741
376	588.909	0.13751	0.13682	0.13711	0.13443	0.13629	0.1346	0.13395	0.13355	0.13523	0.13474	0.13759	0.13654	0.13607	0.13543	0.13552	0.13468	0.13647	0.1361	0.13595	0.13515	0.13584	0.13384	0.13642	0.13806	0.13675	0.13722	0.13663	0.1352	0.13611	0.1356	0.1382	0.13732	0.13593	0.1354	0.1355	0.13586	0.1359	0.14035	0.13759	0.13669	0.1361	0.13645	0.13489	0.13694	0.14012	0.13917	0.13801	0.13785
377	589.118	0.13783	0.13744	0.13786	0.13513	0.13651	0.13524	0.13457	0.13474	0.13541	0.13534	0.13772	0.13664	0.13671	0.13557	0.13591	0.13492	0.13671	0.13658	0.13651	0.13584	0.1361	0.13378	0.13682	0.13803	0.1378	0.1381	0.13715	0.13566	0.13659	0.13618	0.13809	0.13728	0.13665	0.13528	0.13585	0.13616	0.1365	0.14039	0.13802	0.13738	0.13602	0.13686	0.13509	0.13711	0.14024	0.13964	0.13873	0.13765
378	589.327	0.13821	0.13775	0.13803	0.13534	0.13673	0.13519	0.13464	0.1346	0.13569	0.13553	0.13798	0.13717	0.13699	0.13576	0.13594	0.13484	0.13662	0.13666	0.13651	0.13619	0.13562	0.13401	0.13695	0.13831	0.13732	0.13783	0.13708	0.13556	0.13647	0.13627	0.138	0.1378	0.1365	0.13506	0.13552	0.1364	0.13664	0.14083	0.1383	0.13703	0.13609	0.13646	0.13511	0.13691	0.13994	0.13908	0.13822	0.13787
379	589.536	0.13893	0.1382	0.13859	0.1354	0.13713	0.13566	0.13519	0.13502	0.13594	0.13625	0.13842	0.13729	0.13678	0.13652	0.13617	0.13556	0.13733	0.13691	0.1371	0.13583	0.13667	0.13438	0.13727	0.13851	0.13796	0.13822	0.13765	0.13594	0.13686	0.13646	0.13849	0.13821	0.13649	0.1361	0.13594	0.13689	0.13689	0.14125	0.13831	0.13739	0.13637	0.13693	0.13502	0.13724	0.14048	0.13975	0.13852	0.1382
380	589.745	0.13934	0.13863	0.13894	0.13576	0.13756	0.13594	0.13532	0.13558	0.13667	0.13689	0.13875	0.13788	0.13739	0.13657	0.13698	0.13608	0.13743	0.13762	0.13723	0.13645	0.13689	0.13526	0.13713	0.13894	0.13805	0.13844	0.13783	0.13635	0.13726	0.13646	0.13937	0.13849	0.13701	0.13635	0.1362	0.13705	0.13763	0.14207	0.1386	0.13821	0.13716	0.13704	0.13526	0.13676	0.14031	0.13989	0.13902	0.13836
381	589.954	0.13944	0.13893	0.1388	0.13669	0.13818	0.13632	0.13613	0.13578	0.13667	0.13651	0.13947	0.13811	0.13803	0.13721	0.13714	0.13626	0.1379	0.13765	0.13733	0.13652	0.13742	0.13516	0.1378	0.13905	0.13821	0.1387	0.13777	0.13646	0.13743	0.13685	0.13893	0.13849	0.13726	0.13636	0.13639	0.13727	0.1375	0.14153	0.13897	0.13814	0.13696	0.1373	0.13554	0.13716	0.13995	0.13949	0.1388	0.13834
382	590.163	0.13997	0.13941	0.1394	0.13712	0.13809	0.1372	0.13641	0.13628	0.13738	0.13725	0.13936	0.13878	0.13849	0.13751	0.13707	0.13657	0.13826	0.13847	0.13769	0.13695	0.13738	0.13573	0.13782	0.13947	0.13897	0.13896	0.13814	0.13656	0.13776	0.13675	0.13914	0.13866	0.13734	0.13607	0.13694	0.13773	0.13786	0.14209	0.13957	0.1386	0.13733	0.13759	0.13585	0.13765	0.14019	0.13923	0.13881	0.13781
383	590.372	0.14051	0.13991	0.14005	0.13722	0.13848	0.13732	0.13668	0.13677	0.13782	0.13754	0.14019	0.13881	0.1384	0.1377	0.13776	0.13682	0.13856	0.13823	0.13813	0.1374	0.13741	0.13538	0.13826	0.13997	0.13885	0.13909	0.13873	0.13674	0.13772	0.1372	0.13963	0.13868	0.13777	0.1365	0.13724	0.13771	0.13833	0.14243	0.13997	0.13876	0.13794	0.13759	0.13549	0.13737	0.14046	0.13949	0.13883	0.13804
384	590.581	0.14077	0.14004	0.14014	0.13783	0.13874	0.13739	0.13706	0.13734	0.1379	0.13755	0.14019	0.13945	0.1388	0.13803	0.13795	0.13726	0.13872	0.13862	0.13857	0.13749	0.13814	0.13562	0.13824	0.14008	0.13931	0.13944	0.1386	0.13743	0.13793	0.13747	0.1395	0.13951	0.13788	0.13681	0.13708	0.13804	0.1381	0.14244	0.14001	0.13923	0.13798	0.13803	0.13573	0.13743	0.14062	0.13955	0.1383	0.13788
385	590.79	0.14117	0.14067	0.14058	0.13814	0.13942	0.13787	0.13754	0.13752	0.13806	0.13806	0.14078	0.13934	0.13915	0.13812	0.13816	0.13718	0.13903	0.139	0.13893	0.13729	0.13797	0.13634	0.13866	0.14039	0.13961	0.13976	0.1386	0.13719	0.13814	0.13765	0.13948	0.13912	0.13812	0.13733	0.13722	0.1381	0.13832	0.14254	0.14018	0.13954	0.13831	0.13844	0.13544	0.1375	0.14048	0.1395	0.13882	0.13805
386	590.999	0.14167	0.14108	0.14155	0.13863	0.14003	0.13826	0.13785	0.13778	0.13893	0.13877	0.14118	0.14013	0.13993	0.13892	0.13874	0.13774	0.13986	0.1396	0.13941	0.13841	0.13919	0.1366	0.13944	0.14106	0.13995	0.14055	0.1395	0.13782	0.13875	0.1381	0.14001	0.13975	0.13839	0.1372	0.13778	0.13858	0.13875	0.14356	0.14098	0.14037	0.13871	0.13866	0.137	0.13825	0.1408	0.13954	0.13873	0.1384
387	591.208	0.14256	0.14182	0.14196	0.13916	0.14067	0.13919	0.13833	0.13838	0.13916	0.13929	0.14189	0.14044	0.13991	0.13955	0.13962	0.13822	0.14064	0.13984	0.13971	0.1385	0.13947	0.13715	0.13983	0.14123	0.13997	0.14062	0.1398	0.1386	0.13906	0.13885	0.14086	0.14012	0.13865	0.13799	0.13817	0.13905	0.13948	0.14385	0.14136	0.14071	0.13962	0.13917	0.13667	0.13866	0.14091	0.14	0.13926	0.1382
388	591.417	0.1427	0.14216	0.1423	0.13981	0.14108	0.13998	0.13896	0.13933	0.13982	0.13957	0.14247	0.14083	0.14065	0.13993	0.14023	0.13918	0.14045	0.14059	0.1403	0.13941	0.1397	0.1378	0.14023	0.14171	0.14064	0.14102	0.14023	0.13883	0.13927	0.13851	0.14119	0.14034	0.13904	0.13798	0.13864	0.13922	0.13966	0.14449	0.14166	0.14146	0.13978	0.13974	0.13746	0.13901	0.14148	0.14041	0.13914	0.13851
389	591.626	0.14262	0.14157	0.14214	0.13972	0.14065	0.13921	0.13857	0.13858	0.13938	0.13945	0.14197	0.14069	0.14016	0.13934	0.1395	0.13852	0.14034	0.14003	0.13984	0.13869	0.13966	0.1373	0.13955	0.14125	0.13981	0.14077	0.13994	0.13828	0.13869	0.13848	0.14045	0.1397	0.13878	0.13754	0.13759	0.13884	0.13924	0.14398	0.1417	0.14121	0.13982	0.13979	0.13749	0.13884	0.14132	0.1398	0.13828	0.13775
390	591.835	0.14279	0.14253	0.14236	0.1396	0.14086	0.13967	0.13877	0.13873	0.13969	0.1399	0.14201	0.14097	0.14073	0.13973	0.1397	0.13897	0.14018	0.14038	0.14021	0.13913	0.13953	0.13766	0.14017	0.14117	0.14046	0.14101	0.14024	0.13859	0.13913	0.13849	0.14062	0.14016	0.139	0.13781	0.13799	0.13892	0.1395	0.14429	0.1411	0.14088	0.14035	0.14024	0.13745	0.1391	0.14109	0.14008	0.13822	0.13737
391	592.044	0.14294	0.14261	0.14269	0.13997	0.14126	0.13979	0.13914	0.13911	0.14012	0.14013	0.1424	0.14109	0.14055	0.13958	0.1397	0.13909	0.14058	0.14062	0.14031	0.13932	0.1399	0.13774	0.14049	0.14152	0.141	0.14113	0.13978	0.13871	0.13931	0.13887	0.14078	0.14019	0.13911	0.13814	0.13804	0.139	0.13937	0.14418	0.1417	0.14185	0.14024	0.14048	0.13778	0.13919	0.14129	0.13994	0.13844	0.1376
392	592.253	0.14354	0.14318	0.14305	0.14055	0.14172	0.14022	0.13958	0.13951	0.14067	0.14039	0.14293	0.14194	0.14138	0.14036	0.14047	0.13937	0.14118	0.14111	0.14071	0.13973	0.14053	0.13799	0.14024	0.14177	0.14079	0.14162	0.14039	0.13908	0.13932	0.13898	0.14132	0.14039	0.13929	0.1385	0.13829	0.13893	0.1399	0.14471	0.14205	0.14191	0.14075	0.14104	0.13894	0.14002	0.14238	0.14055	0.13881	0.13797
393	592.462	0.14365	0.14339	0.14336	0.14095	0.14232	0.14053	0.14031	0.14047	0.14097	0.1408	0.1431	0.14205	0.1419	0.14083	0.14083	0.13994	0.14171	0.14115	0.14122	0.14002	0.14049	0.13843	0.14087	0.14254	0.14171	0.14196	0.14085	0.13917	0.14015	0.13958	0.14122	0.14063	0.1396	0.13859	0.13879	0.1397	0.14022	0.14513	0.14288	0.14249	0.14169	0.1416	0.1391	0.14071	0.14279	0.14106	0.139	0.13808
394	592.67	0.14449	0.1437	0.14406	0.14128	0.14236	0.14126	0.14002	0.14021	0.14115	0.14099	0.14352	0.14226	0.14212	0.14102	0.14125	0.14053	0.1419	0.14156	0.14156	0.13999	0.14113	0.13893	0.14136	0.14282	0.14168	0.14179	0.14119	0.13935	0.14023	0.13941	0.14172	0.141	0.13981	0.1388	0.13897	0.1399	0.14052	0.14497	0.14282	0.14283	0.14197	0.14239	0.14001	0.14143	0.14328	0.14148	0.13952	0.13824
395	592.879	0.14474	0.14364	0.1438	0.14156	0.14225	0.141	0.14067	0.14011	0.14118	0.1408	0.14317	0.14223	0.14197	0.14099	0.14112	0.14055	0.14184	0.14159	0.1415	0.14004	0.14081	0.13882	0.14112	0.1429	0.14215	0.14178	0.14123	0.13989	0.14056	0.13956	0.1417	0.1414	0.13969	0.13885	0.13921	0.13975	0.1403	0.14492	0.14286	0.14236	0.14164	0.14241	0.14029	0.14154	0.14357	0.14134	0.13967	0.13823
396	593.088	0.14476	0.14413	0.1443	0.14127	0.14271	0.14153	0.14083	0.14083	0.14117	0.14132	0.1437	0.14251	0.14225	0.14126	0.14133	0.14056	0.14177	0.14143	0.14191	0.14082	0.14112	0.13893	0.14155	0.1429	0.14204	0.14256	0.14144	0.13976	0.14074	0.13997	0.142	0.14151	0.13981	0.13926	0.13915	0.14012	0.14069	0.14559	0.14292	0.14328	0.14218	0.14271	0.14061	0.14226	0.14459	0.14236	0.14028	0.13841
397	593.297	0.14567	0.14464	0.14478	0.1423	0.14352	0.14204	0.14133	0.14159	0.14201	0.14171	0.14451	0.14311	0.14302	0.14146	0.14184	0.14138	0.14209	0.14229	0.14213	0.14102	0.14164	0.13993	0.14219	0.14378	0.14253	0.14288	0.14203	0.14065	0.14075	0.14093	0.14231	0.14155	0.14038	0.13933	0.13941	0.1402	0.14129	0.14551	0.14332	0.1435	0.14284	0.14356	0.1415	0.14283	0.14521	0.14297	0.14115	0.13897
398	593.506	0.1454	0.14471	0.14489	0.14228	0.14323	0.14186	0.14079	0.14148	0.14187	0.14204	0.14428	0.14324	0.1427	0.14183	0.14187	0.14075	0.14243	0.14213	0.14243	0.14101	0.14127	0.1396	0.14215	0.14368	0.14256	0.1429	0.14225	0.14045	0.14083	0.14022	0.14209	0.14172	0.14013	0.13934	0.13962	0.14024	0.14116	0.14562	0.1437	0.14354	0.14327	0.14354	0.14123	0.14323	0.14553	0.14397	0.14136	0.13912
399	593.715	0.14588	0.14511	0.14515	0.14252	0.1439	0.1425	0.1418	0.14174	0.14247	0.14227	0.14474	0.14356	0.14341	0.14244	0.14228	0.14144	0.14307	0.14261	0.14255	0.14105	0.14216	0.14015	0.1426	0.14396	0.14285	0.14328	0.14286	0.14074	0.14119	0.141	0.14302	0.14219	0.14064	0.13969	0.13992	0.14074	0.14124	0.14589	0.14384	0.14385	0.14339	0.14374	0.14196	0.14408	0.14647	0.14479	0.14271	0.14015
400	593.924	0.14614	0.14544	0.14573	0.14318	0.14395	0.14286	0.14161	0.14189	0.14242	0.14241	0.14488	0.14375	0.14343	0.14263	0.14266	0.1417	0.14315	0.14286	0.14266	0.14199	0.14186	0.13994	0.1424	0.14432	0.14302	0.14334	0.14257	0.1407	0.14176	0.14099	0.14307	0.14208	0.14107	0.13987	0.13953	0.14065	0.14162	0.14647	0.14399	0.14414	0.14384	0.14401	0.14203	0.14444	0.14696	0.14577	0.14351	0.14152
401	594.133	0.14656	0.1453	0.14587	0.14303	0.14429	0.14279	0.14233	0.14225	0.14247	0.1429	0.14538	0.14401	0.14364	0.14284	0.14287	0.14174	0.14321	0.14293	0.14312	0.14186	0.14234	0.1406	0.14284	0.14418	0.1433	0.14361	0.14229	0.14116	0.14181	0.14135	0.14284	0.14231	0.14112	0.13996	0.13997	0.14076	0.14131	0.14665	0.14472	0.14439	0.14374	0.14481	0.14298	0.1449	0.14726	0.14567	0.14445	0.14233
402	594.342	0.14655	0.1455	0.14609	0.14322	0.14444	0.14311	0.14192	0.14209	0.14326	0.14303	0.14561	0.14423	0.14413	0.14298	0.14282	0.14201	0.14366	0.14328	0.14281	0.14218	0.14252	0.14029	0.14314	0.14461	0.14333	0.14438	0.14286	0.14125	0.142	0.14155	0.14323	0.14274	0.1414	0.13997	0.14029	0.14098	0.14181	0.14692	0.1446	0.1444	0.14415	0.14485	0.14308	0.14535	0.14793	0.14691	0.14487	0.14325
403	594.55	0.14671	0.14603	0.14592	0.14317	0.1447	0.14329	0.14237	0.14243	0.1431	0.1428	0.14548	0.14439	0.14433	0.14306	0.14301	0.14217	0.14303	0.14386	0.14359	0.14254	0.14271	0.14047	0.14369	0.1446	0.14327	0.1442	0.14309	0.14148	0.14267	0.14129	0.14339	0.14242	0.14113	0.14015	0.14017	0.14116	0.14185	0.14683	0.1448	0.14409	0.14472	0.14491	0.14322	0.14581	0.14844	0.14729	0.14558	0.14409
404	594.759	0.14733	0.14686	0.14694	0.1441	0.14509	0.14404	0.143	0.14287	0.14369	0.14391	0.14626	0.14495	0.14437	0.14381	0.14349	0.14242	0.1443	0.14426	0.14383	0.14282	0.14341	0.14169	0.14411	0.1455	0.14419	0.14471	0.14357	0.14246	0.14311	0.14236	0.14423	0.14356	0.14251	0.14096	0.14114	0.14209	0.14276	0.1473	0.14548	0.14524	0.14469	0.14532	0.14399	0.14653	0.14954	0.14859	0.14681	0.14539
405	594.968	0.14772	0.14687	0.14695	0.14425	0.14542	0.14367	0.14313	0.14301	0.14368	0.14386	0.14607	0.14471	0.14463	0.14383	0.1436	0.14255	0.14446	0.14407	0.14384	0.14305	0.14334	0.14117	0.14368	0.14516	0.14427	0.14464	0.14411	0.14208	0.14321	0.14252	0.14442	0.14378	0.14197	0.14092	0.1409	0.14196	0.14283	0.14743	0.14508	0.14534	0.14505	0.14604	0.14439	0.14676	0.14969	0.14856	0.14762	0.14577
406	595.177	0.14755	0.14681	0.14734	0.14434	0.14584	0.14424	0.14361	0.14323	0.14427	0.14442	0.14653	0.1451	0.1448	0.14404	0.14418	0.14304	0.14445	0.14416	0.14397	0.1433	0.14341	0.14208	0.14444	0.14556	0.14478	0.14497	0.14443	0.14297	0.14334	0.14253	0.14455	0.14365	0.14246	0.14149	0.14127	0.14207	0.14311	0.14793	0.14586	0.14595	0.14545	0.14619	0.14444	0.14685	0.15007	0.14929	0.14822	0.14691
407	595.386	0.14797	0.1474	0.14741	0.14474	0.14598	0.1441	0.14364	0.14353	0.14458	0.14436	0.14679	0.14503	0.14495	0.14416	0.14423	0.14329	0.14475	0.14447	0.14427	0.14316	0.14372	0.14192	0.1445	0.14593	0.14464	0.14551	0.14431	0.14279	0.14364	0.14257	0.14484	0.14401	0.14256	0.14148	0.14133	0.14256	0.14273	0.14799	0.14572	0.14622	0.14602	0.14637	0.14465	0.14737	0.15025	0.1494	0.14868	0.14744
408	595.595	0.14793	0.14716	0.14675	0.14426	0.14562	0.14457	0.14344	0.14312	0.14461	0.14418	0.14669	0.145	0.14493	0.14426	0.14357	0.1429	0.14446	0.14395	0.14415	0.14316	0.14349	0.14151	0.14454	0.14555	0.14483	0.14526	0.14412	0.14321	0.14328	0.14303	0.14467	0.14365	0.14222	0.14135	0.1415	0.14264	0.14299	0.14822	0.14602	0.14638	0.14557	0.14631	0.14499	0.14738	0.15002	0.14984	0.14877	0.14794
409	595.804	0.14755	0.14692	0.14706	0.14393	0.14558	0.14398	0.14273	0.14286	0.14404	0.14367	0.14617	0.14513	0.14431	0.14361	0.14361	0.14254	0.14447	0.1441	0.14381	0.14301	0.14322	0.14092	0.14423	0.14542	0.1445	0.14489	0.14427	0.14234	0.14328	0.14215	0.1449	0.14345	0.1419	0.14146	0.14101	0.14208	0.14247	0.14749	0.14593	0.14605	0.14519	0.14659	0.14494	0.14716	0.14996	0.14947	0.14884	0.14831
410	596.012	0.14786	0.14741	0.14728	0.14479	0.14569	0.1444	0.14342	0.14355	0.1445	0.14378	0.14659	0.14502	0.14531	0.14399	0.14424	0.14313	0.14457	0.14478	0.14443	0.14299	0.14413	0.14173	0.14434	0.1458	0.14503	0.14562	0.14427	0.14279	0.14351	0.14306	0.1448	0.14378	0.14264	0.14124	0.14187	0.14246	0.143	0.14845	0.14624	0.14622	0.1464	0.14663	0.14489	0.14748	0.15079	0.15	0.14967	0.14917
411	596.221	0.14851	0.14723	0.14741	0.14478	0.1463	0.1445	0.14395	0.14393	0.14463	0.1444	0.14669	0.14572	0.14539	0.14424	0.14427	0.14368	0.14481	0.14473	0.14436	0.14369	0.14434	0.14178	0.14473	0.14608	0.14524	0.14572	0.145	0.14313	0.14397	0.14346	0.14545	0.14455	0.14318	0.14186	0.14192	0.14291	0.14344	0.14859	0.14651	0.14648	0.14636	0.14709	0.14542	0.14813	0.15162	0.15034	0.14974	0.14983
412	596.43	0.14812	0.14746	0.14747	0.14474	0.14597	0.14457	0.14392	0.14357	0.14486	0.1443	0.14669	0.14544	0.14521	0.14419	0.14399	0.14337	0.14481	0.14455	0.14462	0.14306	0.14397	0.14181	0.14447	0.14609	0.14508	0.14548	0.14488	0.14332	0.14415	0.14366	0.14517	0.14441	0.14274	0.1417	0.14171	0.14267	0.14326	0.14817	0.14631	0.14633	0.14634	0.14701	0.1457	0.1479	0.15144	0.1507	0.15009	0.1496
413	596.639	0.14869	0.14823	0.14807	0.14527	0.14666	0.1452	0.1446	0.1443	0.14495	0.14493	0.14734	0.14617	0.14585	0.14465	0.14502	0.14376	0.14549	0.14541	0.14499	0.14378	0.14452	0.14243	0.14534	0.14635	0.14567	0.14629	0.1453	0.14392	0.14494	0.14404	0.14615	0.14513	0.14374	0.14267	0.14271	0.14311	0.14374	0.14882	0.14699	0.14698	0.14685	0.14761	0.14619	0.14874	0.15221	0.15132	0.15053	0.15055
414	596.848	0.14833	0.14824	0.14822	0.14522	0.1467	0.14498	0.14393	0.14411	0.14498	0.1448	0.14709	0.14582	0.14585	0.14467	0.14466	0.14351	0.14571	0.14489	0.14497	0.14369	0.14436	0.14219	0.14493	0.14646	0.14547	0.14613	0.14479	0.14384	0.14462	0.14398	0.1461	0.14494	0.14355	0.14222	0.14218	0.14316	0.14381	0.14884	0.14694	0.14713	0.14626	0.14762	0.14595	0.14874	0.15163	0.15167	0.15091	0.15006
415	597.056	0.14887	0.14816	0.14787	0.14542	0.14679	0.14516	0.14428	0.14421	0.14512	0.14509	0.14731	0.14586	0.14551	0.14487	0.14457	0.14406	0.14534	0.1448	0.14504	0.14413	0.14453	0.14265	0.14498	0.14647	0.14584	0.14628	0.14548	0.14411	0.14485	0.14417	0.14607	0.14567	0.14376	0.14244	0.14268	0.14305	0.14411	0.14922	0.14708	0.14723	0.14682	0.14768	0.14623	0.14849	0.1519	0.15088	0.15099	0.15067
416	597.265	0.14885	0.14815	0.14814	0.14552	0.14646	0.14533	0.14462	0.14434	0.1451	0.14532	0.14719	0.14597	0.1459	0.14482	0.14473	0.14365	0.14576	0.14522	0.14492	0.14398	0.14444	0.1428	0.14508	0.147	0.14605	0.14687	0.14559	0.14406	0.14458	0.14429	0.14664	0.14566	0.14456	0.14329	0.14258	0.14371	0.14424	0.14901	0.14714	0.14736	0.14698	0.1477	0.14661	0.14872	0.1519	0.15191	0.15128	0.15065
417	597.474	0.14862	0.14819	0.14818	0.14559	0.14679	0.1455	0.14457	0.1446	0.14557	0.1453	0.14764	0.14643	0.14585	0.14524	0.14489	0.14388	0.1458	0.14528	0.14532	0.14392	0.14477	0.14258	0.14545	0.14713	0.14632	0.14657	0.14621	0.14437	0.1455	0.1447	0.14674	0.14605	0.14413	0.14324	0.14291	0.14387	0.14443	0.14887	0.14752	0.14717	0.14704	0.14815	0.14681	0.14863	0.15199	0.15161	0.15159	0.15086
418	597.683	0.14847	0.14772	0.14802	0.14508	0.14617	0.14479	0.1438	0.14386	0.14458	0.14468	0.14708	0.14566	0.14531	0.1443	0.14444	0.14391	0.14508	0.1452	0.14455	0.14398	0.1445	0.14247	0.14439	0.14661	0.1452	0.14649	0.14561	0.14427	0.14479	0.14441	0.14616	0.1453	0.14389	0.14258	0.14271	0.14341	0.14401	0.1486	0.14676	0.1471	0.14657	0.14727	0.1461	0.14838	0.15157	0.15127	0.15071	0.15041
419	597.891	0.14879	0.1476	0.14769	0.14515	0.1465	0.14528	0.14391	0.14375	0.14494	0.14496	0.14705	0.14593	0.14571	0.14463	0.14433	0.14354	0.14515	0.14488	0.1448	0.14373	0.1442	0.14212	0.14486	0.14663	0.14563	0.14605	0.14549	0.14406	0.14528	0.1445	0.1467	0.14588	0.14428	0.14246	0.14282	0.14363	0.14386	0.14909	0.14713	0.14694	0.14692	0.14761	0.14628	0.14855	0.15228	0.15128	0.15074	0.15082
420	598.1	0.14847	0.1479	0.14813	0.14536	0.14668	0.14512	0.14426	0.14396	0.14466	0.14512	0.14743	0.14596	0.14551	0.14481	0.14525	0.14377	0.14535	0.14496	0.14475	0.14378	0.1443	0.14264	0.14532	0.14695	0.14597	0.14637	0.14592	0.1443	0.14558	0.14493	0.1469	0.14594	0.14446	0.14325	0.14297	0.1439	0.14414	0.14928	0.14741	0.14741	0.14698	0.14788	0.14679	0.14897	0.15215	0.1514	0.15119	0.15054
421	598.309	0.14858	0.14822	0.14818	0.14561	0.1468	0.14518	0.14429	0.14458	0.14525	0.14535	0.14767	0.14657	0.14586	0.14518	0.1451	0.14404	0.14572	0.14514	0.14496	0.1441	0.1445	0.14299	0.14541	0.14701	0.14606	0.14653	0.1458	0.1443	0.1457	0.14456	0.14654	0.14633	0.14463	0.14353	0.14307	0.14426	0.14424	0.14928	0.14754	0.14737	0.14708	0.14814	0.14649	0.14885	0.15221	0.15162	0.15103	0.15108
422	598.518	0.14857	0.1477	0.1482	0.1453	0.14657	0.14536	0.14435	0.14425	0.14481	0.14515	0.14757	0.14608	0.14604	0.14477	0.1447	0.14388	0.14567	0.145	0.14485	0.14352	0.14433	0.1427	0.14499	0.14692	0.14588	0.14662	0.14598	0.14444	0.14555	0.14492	0.1471	0.14664	0.14502	0.14356	0.14295	0.14392	0.14441	0.14928	0.1473	0.14739	0.14707	0.14781	0.14654	0.14874	0.15227	0.1515	0.15128	0.15062
423	598.726	0.14852	0.14813	0.14809	0.1458	0.14703	0.1448	0.14435	0.14399	0.14497	0.14506	0.14768	0.14601	0.14592	0.14477	0.14483	0.14379	0.14541	0.14477	0.14508	0.14411	0.14455	0.14268	0.14532	0.14708	0.14628	0.147	0.14628	0.14421	0.14585	0.14549	0.14731	0.14673	0.14519	0.14383	0.14353	0.14407	0.14443	0.14927	0.14744	0.14718	0.14725	0.14799	0.14658	0.14897	0.15203	0.15109	0.15092	0.15062
424	598.935	0.14917	0.14865	0.14893	0.1464	0.14745	0.14545	0.14488	0.14477	0.14568	0.14532	0.14807	0.14685	0.1462	0.14537	0.14545	0.14434	0.14621	0.1454	0.14527	0.1443	0.14532	0.14304	0.14565	0.1475	0.14665	0.14689	0.1467	0.14513	0.14659	0.14582	0.14756	0.14688	0.14589	0.14411	0.14433	0.1448	0.14495	0.14976	0.1478	0.14773	0.14728	0.14872	0.14709	0.14934	0.15219	0.15192	0.15149	0.15123
425	599.144	0.14955	0.14911	0.14895	0.14649	0.14765	0.1462	0.14512	0.14523	0.146	0.14583	0.14845	0.14693	0.14688	0.14568	0.14562	0.14441	0.14602	0.14585	0.14574	0.14462	0.14506	0.14368	0.14597	0.14781	0.14678	0.14768	0.14656	0.14513	0.14651	0.14586	0.14854	0.14764	0.14613	0.14474	0.14433	0.14491	0.14554	0.15013	0.1481	0.14846	0.14807	0.14873	0.14689	0.14919	0.15265	0.15235	0.15174	0.15118
426	599.353	0.14942	0.14895	0.14906	0.14599	0.14764	0.14609	0.14545	0.14488	0.14602	0.14612	0.14801	0.14684	0.14669	0.1457	0.14574	0.14484	0.14623	0.14602	0.14591	0.14448	0.14529	0.1434	0.14619	0.14757	0.14682	0.14772	0.14675	0.14542	0.14659	0.14607	0.14841	0.14774	0.14638	0.14486	0.14474	0.14524	0.14593	0.1504	0.14833	0.14839	0.14784	0.14872	0.14736	0.14941	0.1525	0.15236	0.15142	0.15091
427	599.561	0.14959	0.1493	0.14921	0.14651	0.14771	0.14607	0.14532	0.14498	0.14565	0.14618	0.14809	0.14675	0.14648	0.14569	0.14555	0.14473	0.1466	0.14588	0.14582	0.14446	0.14528	0.14327	0.14616	0.14752	0.14694	0.14778	0.14677	0.14554	0.14641	0.14629	0.14868	0.14751	0.14647	0.14505	0.14463	0.1455	0.14531	0.15018	0.14807	0.14833	0.14789	0.14827	0.14715	0.14933	0.15259	0.15176	0.15154	0.15089
428	599.77	0.15007	0.14944	0.14919	0.14669	0.14832	0.14622	0.14558	0.14549	0.14619	0.14611	0.1487	0.14738	0.14691	0.14602	0.14631	0.14483	0.14699	0.14644	0.14601	0.1454	0.14565	0.14363	0.14648	0.14802	0.147	0.14777	0.14719	0.14606	0.14707	0.14657	0.14892	0.14804	0.14689	0.14526	0.14502	0.14523	0.14624	0.15055	0.14838	0.14831	0.14803	0.1487	0.14736	0.14966	0.1527	0.15206	0.15185	0.15161
429	599.979	0.15035	0.14942	0.14935	0.14663	0.14807	0.14648	0.14593	0.14576	0.14608	0.14621	0.14877	0.14718	0.14701	0.146	0.146	0.14519	0.14674	0.14645	0.14613	0.14519	0.14569	0.14362	0.14636	0.14804	0.1475	0.14807	0.1474	0.14593	0.14711	0.14662	0.14885	0.14824	0.14698	0.14581	0.14518	0.14603	0.14618	0.15045	0.14812	0.14833	0.14806	0.1488	0.14736	0.14954	0.15278	0.15214	0.15144	0.15108
430	600.187	0.1506	0.14971	0.1498	0.14722	0.14827	0.14698	0.14594	0.14577	0.14645	0.14652	0.14848	0.14734	0.147	0.14654	0.14609	0.1453	0.14676	0.14678	0.14623	0.14513	0.14569	0.14426	0.1467	0.14809	0.14739	0.14777	0.1478	0.14625	0.14704	0.14639	0.14904	0.14838	0.1468	0.14559	0.1455	0.14594	0.14625	0.15121	0.1486	0.14859	0.14792	0.14865	0.14736	0.14948	0.15272	0.15191	0.15187	0.15122
431	600.396	0.14996	0.14976	0.14976	0.14723	0.1481	0.14682	0.14571	0.14531	0.14645	0.14656	0.14884	0.14744	0.14736	0.14641	0.14642	0.1451	0.14716	0.14682	0.14632	0.14504	0.14554	0.14388	0.14667	0.14807	0.14738	0.14777	0.1478	0.14596	0.14715	0.14683	0.14904	0.14852	0.14749	0.14583	0.14536	0.14592	0.1459	0.15088	0.14858	0.14831	0.14797	0.14853	0.1471	0.14934	0.15211	0.15221	0.15129	0.15053
432	600.605	0.15052	0.14996	0.14985	0.14715	0.14849	0.14703	0.14624	0.14593	0.1468	0.14669	0.14922	0.14767	0.14792	0.14665	0.14619	0.14541	0.14695	0.14676	0.14632	0.14534	0.14561	0.14397	0.14637	0.14824	0.14733	0.14786	0.14759	0.14625	0.14753	0.14684	0.14916	0.14884	0.14752	0.14631	0.14603	0.14605	0.1463	0.15067	0.14825	0.14842	0.14808	0.14873	0.14715	0.14947	0.15227	0.15212	0.15132	0.15112
433	600.814	0.15108	0.15059	0.15068	0.14765	0.14917	0.14718	0.14665	0.14663	0.14747	0.14735	0.14963	0.1487	0.14801	0.14715	0.14721	0.14598	0.14748	0.14714	0.14713	0.14565	0.1467	0.14445	0.14704	0.14875	0.14778	0.14854	0.14817	0.1465	0.14791	0.14751	0.14946	0.14924	0.14831	0.14679	0.14646	0.14711	0.14674	0.15113	0.14888	0.14885	0.14833	0.149	0.1472	0.14989	0.15269	0.1521	0.15194	0.15115
434	601.022	0.1509	0.15087	0.15075	0.14778	0.14951	0.14802	0.14681	0.14702	0.14759	0.14745	0.14992	0.14861	0.14822	0.14718	0.14726	0.14649	0.1477	0.14742	0.14713	0.14616	0.14662	0.14446	0.14733	0.14932	0.14804	0.14897	0.14834	0.14714	0.1481	0.14754	0.14981	0.14961	0.14803	0.14702	0.14676	0.14726	0.14725	0.15145	0.14897	0.14909	0.14835	0.149	0.14742	0.14986	0.15288	0.15221	0.15176	0.15084
435	601.231	0.15169	0.15108	0.15115	0.14848	0.14932	0.14773	0.14732	0.14707	0.14803	0.14812	0.14999	0.14898	0.14832	0.14789	0.14761	0.14695	0.14833	0.14796	0.14732	0.14646	0.14687	0.14508	0.14765	0.14907	0.14852	0.14906	0.14833	0.14708	0.14835	0.14789	0.15022	0.1498	0.14869	0.14751	0.14698	0.14707	0.14704	0.1517	0.14916	0.14891	0.14814	0.14893	0.14748	0.14978	0.15274	0.15236	0.15172	0.15112
436	601.44	0.15194	0.15101	0.1507	0.14822	0.14949	0.14799	0.14726	0.14684	0.14801	0.14792	0.15023	0.14875	0.14841	0.1474	0.14753	0.14622	0.14788	0.14799	0.14767	0.14628	0.14667	0.14463	0.14735	0.1488	0.14805	0.14868	0.14807	0.14691	0.14773	0.1477	0.14986	0.14951	0.14832	0.14699	0.14656	0.14723	0.14721	0.15161	0.14876	0.14888	0.14796	0.14845	0.14712	0.14934	0.15196	0.1517	0.15139	0.15073
437	601.648	0.15243	0.15186	0.15175	0.14883	0.15037	0.1486	0.14772	0.14771	0.14853	0.14848	0.15069	0.14949	0.14908	0.14803	0.14814	0.14742	0.14888	0.14851	0.14824	0.14701	0.14727	0.14533	0.14793	0.14956	0.14835	0.14885	0.14843	0.14715	0.14845	0.14821	0.15042	0.14981	0.14853	0.14764	0.14723	0.14759	0.14769	0.15184	0.14927	0.14901	0.1485	0.14901	0.14745	0.14962	0.15221	0.15196	0.15133	0.15108
438	601.857	0.15223	0.15163	0.15154	0.14888	0.1501	0.14862	0.14781	0.14781	0.14852	0.14834	0.15053	0.14956	0.14876	0.14803	0.14786	0.14702	0.14815	0.14776	0.14776	0.1468	0.147	0.14488	0.14766	0.14898	0.14834	0.14906	0.14842	0.14676	0.14784	0.14757	0.15031	0.14988	0.14875	0.14742	0.1467	0.14736	0.14716	0.15136	0.14884	0.14858	0.14804	0.1487	0.14699	0.1493	0.15223	0.15136	0.15064	0.15064
439	602.066	0.15249	0.15173	0.15197	0.14907	0.15031	0.14878	0.14831	0.14786	0.14881	0.14855	0.15073	0.14962	0.14913	0.14818	0.14816	0.14703	0.14871	0.14811	0.14808	0.14678	0.14727	0.1454	0.14815	0.14921	0.14823	0.14909	0.14876	0.14665	0.1482	0.14773	0.15042	0.15012	0.14897	0.1473	0.14697	0.14748	0.14722	0.1511	0.14861	0.14861	0.14797	0.14851	0.14663	0.14922	0.15184	0.15152	0.15084	0.14975
440	602.274	0.1525	0.15248	0.15199	0.14942	0.1505	0.14904	0.14825	0.14785	0.14897	0.14892	0.15108	0.15006	0.14939	0.14855	0.14835	0.14738	0.14916	0.1485	0.14841	0.14707	0.14739	0.14529	0.14823	0.14982	0.1484	0.14905	0.14886	0.14709	0.14828	0.1477	0.15081	0.15023	0.14865	0.14787	0.14725	0.14748	0.14718	0.15165	0.14872	0.14875	0.14786	0.14852	0.14667	0.149	0.15184	0.15158	0.15079	0.15015
441	602.483	0.15263	0.15193	0.15228	0.1492	0.15071	0.14926	0.1482	0.14828	0.14868	0.14888	0.15096	0.1496	0.14971	0.1488	0.14848	0.14759	0.14879	0.14877	0.14821	0.14711	0.1474	0.1456	0.14796	0.14976	0.14879	0.14878	0.14824	0.14691	0.14811	0.14766	0.15009	0.14961	0.14858	0.14733	0.14715	0.14758	0.14692	0.15138	0.14868	0.14844	0.14743	0.14832	0.1462	0.14883	0.15198	0.15087	0.15029	0.14953
442	602.691	0.15375	0.153	0.15302	0.15011	0.15151	0.15014	0.14901	0.14908	0.14946	0.14924	0.15207	0.15063	0.15012	0.14933	0.1495	0.14811	0.14961	0.14905	0.14886	0.14778	0.14784	0.1465	0.14864	0.15019	0.14889	0.14964	0.14901	0.14758	0.14869	0.14845	0.15083	0.1501	0.149	0.1481	0.14777	0.14772	0.14741	0.1517	0.14914	0.14875	0.14817	0.14872	0.14721	0.14896	0.15193	0.15165	0.15062	0.15025
443	602.9	0.15384	0.15308	0.15322	0.15028	0.15186	0.15003	0.14926	0.14938	0.15033	0.14972	0.15213	0.15064	0.15036	0.1499	0.14991	0.14876	0.1499	0.14974	0.1492	0.1479	0.14824	0.1461	0.14909	0.15031	0.14949	0.14989	0.14921	0.14822	0.14886	0.14854	0.15082	0.15032	0.14938	0.14824	0.14759	0.14846	0.14797	0.15195	0.14936	0.14851	0.14802	0.14852	0.14698	0.1489	0.15197	0.15136	0.15075	0.15048
444	603.109	0.1543	0.15384	0.15378	0.15079	0.15227	0.15072	0.15004	0.14953	0.15075	0.14992	0.1526	0.15142	0.15147	0.15031	0.15031	0.14907	0.15077	0.15009	0.14953	0.14849	0.14898	0.14666	0.14913	0.15063	0.14944	0.15011	0.14923	0.14812	0.14944	0.14896	0.15146	0.15109	0.14959	0.14834	0.14814	0.14845	0.14832	0.15236	0.14966	0.14923	0.14791	0.14893	0.14712	0.14951	0.15214	0.15179	0.15068	0.15031
445	603.317	0.15407	0.15374	0.1532	0.15108	0.15206	0.1506	0.14988	0.14951	0.15064	0.14984	0.15263	0.15139	0.15059	0.14993	0.14982	0.14927	0.15095	0.1499	0.14946	0.14822	0.149	0.14656	0.14916	0.15044	0.14928	0.15037	0.14905	0.14794	0.14861	0.14835	0.15089	0.14999	0.14948	0.14818	0.14766	0.14797	0.14806	0.15193	0.14903	0.14841	0.14853	0.14835	0.14665	0.14887	0.1518	0.1511	0.15081	0.15009
446	603.526	0.1542	0.15338	0.1535	0.15068	0.15206	0.15048	0.14978	0.14913	0.15031	0.15013	0.15236	0.15137	0.15112	0.1497	0.15018	0.14898	0.15025	0.15004	0.14939	0.14817	0.14861	0.1466	0.14888	0.15015	0.14934	0.14952	0.14936	0.14762	0.14854	0.14875	0.15075	0.15014	0.14933	0.14836	0.14758	0.1478	0.14754	0.15202	0.14883	0.14869	0.14789	0.1487	0.14646	0.14878	0.15136	0.15105	0.15033	0.14946
447	603.734	0.15446	0.15405	0.15422	0.15138	0.15274	0.15128	0.15023	0.14996	0.15124	0.15086	0.15287	0.15178	0.15143	0.15052	0.15068	0.14941	0.15056	0.15051	0.14996	0.14883	0.14894	0.14676	0.14962	0.15076	0.14978	0.15061	0.14945	0.14793	0.14899	0.14868	0.15108	0.15062	0.14926	0.14845	0.14806	0.14842	0.1483	0.15193	0.14973	0.14878	0.14816	0.14806	0.14682	0.14931	0.15169	0.151	0.15029	0.14971
448	603.943	0.1543	0.1539	0.15395	0.15091	0.1524	0.15096	0.1497	0.14969	0.1504	0.15038	0.1527	0.15111	0.15097	0.1502	0.15017	0.14899	0.15089	0.15022	0.14968	0.14836	0.14908	0.14654	0.14932	0.15064	0.14939	0.14985	0.14903	0.14769	0.14861	0.14834	0.15019	0.14983	0.14877	0.14775	0.14766	0.14784	0.14769	0.15159	0.14902	0.14857	0.14746	0.14778	0.14621	0.14814	0.15136	0.15052	0.14967	0.14919
449	604.152	0.15437	0.15386	0.15358	0.15093	0.15229	0.15061	0.15008	0.14976	0.15096	0.1502	0.15261	0.15142	0.15099	0.15003	0.15003	0.14921	0.15044	0.15001	0.15003	0.1487	0.1489	0.14659	0.14905	0.15019	0.14944	0.14957	0.14913	0.14721	0.14835	0.14791	0.15047	0.15012	0.14897	0.14768	0.14765	0.14765	0.14774	0.15162	0.14886	0.1481	0.14733	0.148	0.14585	0.14803	0.15072	0.15009	0.14943	0.14895
450	604.36	0.15435	0.15395	0.15373	0.15097	0.15256	0.15071	0.15041	0.14993	0.15096	0.1505	0.15246	0.15129	0.15108	0.15031	0.15	0.14936	0.15089	0.15024	0.14975	0.1489	0.14877	0.14701	0.14893	0.15066	0.14971	0.14956	0.14857	0.14744	0.1487	0.14797	0.15011	0.1501	0.14869	0.1478	0.14698	0.14749	0.14714	0.15122	0.14854	0.14819	0.14713	0.14819	0.14595	0.14796	0.15042	0.14973	0.14932	0.14853
451	604.569	0.15528	0.15461	0.15468	0.15166	0.15321	0.15149	0.15119	0.1512	0.15146	0.15132	0.15316	0.15219	0.15197	0.15119	0.151	0.14983	0.15165	0.15116	0.15063	0.14933	0.14991	0.14824	0.14999	0.15156	0.14982	0.15056	0.14957	0.14795	0.14938	0.1487	0.15096	0.15033	0.14926	0.14862	0.14793	0.14847	0.1483	0.15218	0.14918	0.14881	0.14795	0.14823	0.14637	0.14842	0.15123	0.15026	0.14977	0.149
452	604.777	0.15517	0.15475	0.15437	0.15179	0.15339	0.15174	0.15113	0.15108	0.15156	0.15142	0.15326	0.15253	0.15192	0.15109	0.1511	0.15028	0.15199	0.15118	0.15059	0.14952	0.14997	0.14777	0.14999	0.15116	0.15028	0.15025	0.14999	0.14793	0.14934	0.14859	0.15083	0.15044	0.14959	0.1487	0.14833	0.1485	0.14789	0.15213	0.14925	0.14842	0.14777	0.14794	0.14629	0.14845	0.15142	0.15019	0.14977	0.14887
453	604.986	0.15527	0.15461	0.15486	0.15189	0.15314	0.15149	0.15098	0.15088	0.15175	0.15136	0.15351	0.15238	0.15191	0.15093	0.15136	0.15022	0.1516	0.15132	0.15114	0.14958	0.14978	0.14759	0.14969	0.15115	0.15007	0.15027	0.15006	0.14811	0.1492	0.1485	0.15076	0.15045	0.14944	0.14837	0.14829	0.14846	0.14836	0.15201	0.14934	0.14852	0.1479	0.14872	0.14623	0.14806	0.15101	0.15001	0.14911	0.14851
454	605.195	0.15498	0.15475	0.15482	0.15168	0.15269	0.15161	0.15046	0.15033	0.15116	0.15126	0.15365	0.15197	0.15195	0.15094	0.151	0.14994	0.15124	0.15107	0.15059	0.14951	0.14937	0.14741	0.14985	0.15067	0.14969	0.15031	0.14922	0.14798	0.14861	0.14834	0.15076	0.15007	0.14901	0.14828	0.14788	0.14836	0.14804	0.15213	0.14925	0.1484	0.14736	0.14782	0.14595	0.14768	0.15051	0.1496	0.14863	0.14803
455	605.403	0.15552	0.15492	0.15482	0.15177	0.15328	0.15224	0.15114	0.15096	0.15122	0.15127	0.15371	0.15243	0.15212	0.15102	0.15132	0.15005	0.15147	0.15136	0.15131	0.14943	0.14984	0.14802	0.15001	0.15124	0.15017	0.15088	0.14994	0.148	0.14904	0.14846	0.15105	0.15063	0.14961	0.14836	0.14837	0.14878	0.14861	0.15225	0.14968	0.14882	0.14773	0.14798	0.14584	0.14817	0.15098	0.14952	0.14858	0.14798
456	605.612	0.15527	0.15516	0.15499	0.15222	0.15345	0.15175	0.1513	0.151	0.1516	0.15171	0.15362	0.15252	0.15234	0.15131	0.15123	0.15037	0.15157	0.15148	0.15156	0.15012	0.15026	0.14804	0.15028	0.15165	0.15039	0.15068	0.14994	0.14843	0.14897	0.14867	0.15087	0.15081	0.14939	0.14902	0.14834	0.14871	0.14832	0.15229	0.14956	0.14875	0.14801	0.14823	0.14621	0.14785	0.15044	0.14943	0.14836	0.14736
457	605.82	0.15532	0.15506	0.15517	0.15208	0.15354	0.15227	0.15138	0.15117	0.15229	0.1518	0.15391	0.15261	0.15227	0.15132	0.15174	0.15028	0.15227	0.15163	0.15145	0.15016	0.1502	0.14802	0.15047	0.15199	0.15073	0.151	0.14999	0.1485	0.14917	0.14883	0.15152	0.15115	0.14986	0.14882	0.14869	0.14894	0.14881	0.15231	0.14992	0.14928	0.14827	0.14822	0.14645	0.14773	0.15066	0.14924	0.14842	0.14719
458	606.029	0.15576	0.15527	0.15523	0.15227	0.15364	0.15228	0.1513	0.15127	0.15209	0.15213	0.15453	0.15292	0.15272	0.15144	0.15177	0.15098	0.15221	0.15211	0.15138	0.15024	0.15069	0.14833	0.15054	0.15216	0.15063	0.15112	0.15062	0.14853	0.14972	0.14902	0.15126	0.15097	0.15012	0.14924	0.14876	0.14952	0.14895	0.15288	0.14977	0.14917	0.14835	0.1485	0.14611	0.14753	0.15026	0.14922	0.1484	0.14757
459	606.237	0.15583	0.15558	0.15559	0.15256	0.15357	0.15249	0.15138	0.1517	0.15193	0.15173	0.15417	0.15302	0.15268	0.15157	0.15189	0.15017	0.15217	0.15191	0.15136	0.1502	0.15078	0.14836	0.1508	0.15202	0.1511	0.15143	0.1506	0.14917	0.14938	0.1493	0.1516	0.15098	0.15012	0.14918	0.14861	0.1491	0.14891	0.1527	0.14995	0.1491	0.14788	0.14828	0.14573	0.14758	0.15062	0.14943	0.14753	0.14652
460	606.446	0.15633	0.15539	0.15552	0.15269	0.15405	0.15298	0.15161	0.15178	0.15232	0.15217	0.15451	0.15332	0.15302	0.15187	0.15215	0.15089	0.15246	0.15237	0.15227	0.15058	0.15095	0.14866	0.15099	0.15227	0.15137	0.15191	0.15056	0.14909	0.15022	0.14964	0.15198	0.15089	0.15063	0.14939	0.14892	0.14986	0.14948	0.15327	0.15028	0.14979	0.14818	0.14858	0.14596	0.14763	0.15017	0.14926	0.14769	0.14673
461	606.654	0.15669	0.15609	0.15581	0.15307	0.15459	0.1529	0.15238	0.15203	0.15273	0.15233	0.15496	0.1537	0.15332	0.15245	0.15245	0.15104	0.15316	0.15268	0.15223	0.15078	0.15132	0.14919	0.1514	0.15286	0.15183	0.15196	0.15116	0.14924	0.15044	0.15005	0.15236	0.15176	0.15082	0.14984	0.14923	0.14975	0.14998	0.15363	0.15085	0.14951	0.14838	0.1485	0.14653	0.14767	0.15012	0.14919	0.14756	0.14698
462	606.863	0.15679	0.15608	0.1563	0.15326	0.15455	0.15309	0.15225	0.15214	0.15289	0.15249	0.15525	0.15374	0.15346	0.15226	0.15259	0.15119	0.15339	0.1527	0.15259	0.15157	0.15191	0.14953	0.1518	0.15319	0.15214	0.1522	0.15131	0.14987	0.15054	0.15031	0.15248	0.15198	0.15102	0.14996	0.14981	0.15008	0.1498	0.15404	0.15104	0.14947	0.1484	0.1487	0.14649	0.14778	0.15021	0.14909	0.14787	0.14646
463	607.071	0.15674	0.15603	0.15603	0.15362	0.15462	0.1531	0.15236	0.15205	0.15309	0.15274	0.15515	0.15377	0.15311	0.15218	0.15268	0.15164	0.15334	0.15288	0.1526	0.15118	0.15167	0.14932	0.15186	0.15278	0.15188	0.15206	0.15144	0.14988	0.15043	0.15011	0.15246	0.1517	0.15067	0.14987	0.14979	0.14987	0.14992	0.1537	0.15079	0.15001	0.14838	0.14824	0.1459	0.14742	0.14948	0.14866	0.14714	0.14615
464	607.28	0.15756	0.15654	0.15687	0.15396	0.15516	0.15391	0.15286	0.15283	0.15379	0.15286	0.15529	0.15422	0.15373	0.15296	0.15354	0.15216	0.15389	0.15396	0.15311	0.15208	0.15252	0.15009	0.15243	0.15356	0.15278	0.1531	0.15189	0.15039	0.1511	0.15047	0.15343	0.15267	0.15201	0.15048	0.15008	0.15077	0.15041	0.15431	0.15124	0.15032	0.14899	0.14925	0.14639	0.14765	0.14984	0.14868	0.14734	0.14598
465	607.488	0.15745	0.15683	0.15654	0.15353	0.15457	0.15339	0.15275	0.15268	0.15343	0.15302	0.15526	0.154	0.15366	0.1528	0.15274	0.15174	0.15331	0.15285	0.15293	0.1517	0.15195	0.14942	0.15228	0.1537	0.1521	0.15295	0.15171	0.15029	0.15132	0.1502	0.15269	0.15256	0.15104	0.15021	0.14996	0.15019	0.15035	0.15376	0.15099	0.14972	0.14824	0.14789	0.14581	0.1473	0.14955	0.14788	0.14628	0.14524
466	607.697	0.15784	0.1572	0.15688	0.15391	0.15556	0.15366	0.15261	0.15321	0.15382	0.15358	0.15573	0.1544	0.15402	0.15326	0.15319	0.15235	0.15388	0.1535	0.15335	0.15207	0.1529	0.15016	0.15245	0.15406	0.15267	0.15307	0.1523	0.15091	0.15134	0.15086	0.15319	0.15262	0.15157	0.15062	0.15057	0.15035	0.15036	0.15406	0.15104	0.15002	0.14802	0.14827	0.14585	0.14722	0.14936	0.14786	0.14634	0.14511
467	607.905	0.15731	0.15705	0.15692	0.15398	0.15539	0.15422	0.15294	0.15282	0.1535	0.15335	0.15577	0.15418	0.15409	0.15299	0.15316	0.15225	0.15412	0.15337	0.15345	0.15211	0.15274	0.15053	0.15276	0.15407	0.15266	0.15356	0.15224	0.15085	0.15161	0.15126	0.15316	0.15243	0.1516	0.1506	0.15042	0.15074	0.15011	0.1541	0.15095	0.14993	0.14815	0.14797	0.14512	0.14653	0.14881	0.14714	0.14592	0.1443
468	608.114	0.1584	0.15772	0.1574	0.15485	0.15566	0.15407	0.15361	0.15333	0.15375	0.15383	0.15601	0.15481	0.15418	0.15327	0.15332	0.15237	0.15449	0.15389	0.15376	0.15247	0.15296	0.15058	0.15318	0.15438	0.15339	0.15367	0.15309	0.15105	0.15185	0.1512	0.15385	0.15321	0.15219	0.15093	0.15059	0.15057	0.15029	0.15411	0.15121	0.14972	0.14809	0.1479	0.14544	0.14646	0.14852	0.14694	0.14559	0.14413
469	608.322	0.15853	0.15784	0.15777	0.1549	0.15605	0.15419	0.15355	0.15369	0.15402	0.15405	0.15611	0.15483	0.15476	0.15357	0.1537	0.15282	0.15457	0.15425	0.15392	0.15253	0.15315	0.1509	0.15322	0.15509	0.15359	0.15397	0.15313	0.1513	0.15231	0.15181	0.15358	0.15322	0.15212	0.15089	0.15055	0.15056	0.15082	0.15423	0.15079	0.14964	0.14792	0.14769	0.14525	0.14609	0.14817	0.14639	0.1453	0.14355
470	608.531	0.1583	0.15788	0.15773	0.15461	0.15637	0.15413	0.15387	0.1535	0.15403	0.15421	0.15582	0.15484	0.15425	0.15359	0.1536	0.15277	0.15446	0.15434	0.15405	0.15266	0.15317	0.15087	0.15346	0.15494	0.15401	0.15392	0.15341	0.15139	0.15274	0.15151	0.15394	0.15319	0.15181	0.15076	0.15032	0.15073	0.15047	0.1538	0.15072	0.14963	0.14769	0.14738	0.1445	0.14558	0.1478	0.14641	0.14437	0.14303
471	608.739	0.15851	0.15801	0.15792	0.15523	0.15641	0.15489	0.15419	0.15393	0.15469	0.15437	0.15656	0.15476	0.15488	0.15376	0.15398	0.15306	0.15481	0.15439	0.15412	0.15342	0.15355	0.15144	0.15372	0.15521	0.15439	0.15459	0.15355	0.1519	0.15267	0.15191	0.15433	0.1533	0.15234	0.15136	0.15074	0.15112	0.15016	0.15413	0.15089	0.14934	0.1476	0.1472	0.14429	0.14572	0.14795	0.14569	0.14402	0.14236
472	608.948	0.15931	0.1587	0.15844	0.15574	0.15686	0.15534	0.15425	0.15435	0.15482	0.15468	0.15651	0.15555	0.15528	0.15418	0.15402	0.15335	0.15542	0.15497	0.1547	0.15377	0.1545	0.15191	0.15397	0.15576	0.15456	0.15502	0.15427	0.1525	0.15319	0.15259	0.15467	0.15392	0.15249	0.15112	0.15119	0.15116	0.15047	0.15452	0.15091	0.14945	0.14759	0.14714	0.1442	0.14539	0.14747	0.14546	0.1436	0.14235
473	609.156	0.15928	0.1589	0.15873	0.15583	0.15696	0.15537	0.15437	0.1548	0.15494	0.15512	0.15701	0.1559	0.15546	0.15462	0.15475	0.15366	0.15517	0.15498	0.155	0.15361	0.15424	0.15234	0.15465	0.15592	0.15486	0.15543	0.15449	0.15235	0.1535	0.15291	0.15474	0.1539	0.15267	0.15153	0.15096	0.15069	0.15068	0.15404	0.15087	0.14947	0.14739	0.147	0.14376	0.14542	0.14688	0.14511	0.14374	0.14157
474	609.364	0.15929	0.15878	0.15847	0.15558	0.15687	0.15531	0.15449	0.15431	0.15508	0.15455	0.15663	0.15556	0.15547	0.15465	0.15412	0.1538	0.15539	0.15481	0.15491	0.15362	0.1542	0.15218	0.15446	0.15562	0.1547	0.15491	0.15428	0.15254	0.15334	0.15264	0.15447	0.15378	0.15236	0.15103	0.15076	0.15074	0.15007	0.15398	0.15021	0.14906	0.14692	0.14677	0.14345	0.14452	0.14588	0.14427	0.14273	0.14105
475	609.573	0.1598	0.15925	0.15918	0.15603	0.15754	0.15573	0.155	0.15441	0.15564	0.15518	0.15713	0.1558	0.15545	0.15488	0.15461	0.15352	0.15562	0.15567	0.15545	0.15401	0.15463	0.15277	0.15501	0.1562	0.15532	0.15569	0.15501	0.1528	0.15364	0.15274	0.15498	0.15403	0.15272	0.1515	0.15066	0.15094	0.15053	0.15376	0.15051	0.14878	0.14679	0.14604	0.14328	0.14432	0.1458	0.14388	0.14225	0.14059
476	609.781	0.16017	0.15933	0.1592	0.15657	0.15775	0.15599	0.15494	0.15483	0.15581	0.15511	0.15785	0.15593	0.15597	0.15502	0.15499	0.15405	0.15601	0.15569	0.15563	0.15498	0.15498	0.15316	0.15532	0.15726	0.1556	0.15615	0.15542	0.15315	0.15395	0.15345	0.15549	0.15422	0.15292	0.15131	0.15069	0.15086	0.15024	0.15375	0.15018	0.14865	0.14664	0.14621	0.14326	0.14372	0.14559	0.14375	0.14165	0.14007
477	609.99	0.15988	0.15984	0.15894	0.15636	0.15759	0.15632	0.15551	0.15518	0.1556	0.15523	0.15758	0.15635	0.15588	0.15487	0.15518	0.15408	0.15608	0.15559	0.15615	0.15513	0.15556	0.15319	0.15558	0.15702	0.15571	0.15605	0.15562	0.15346	0.15386	0.15358	0.15514	0.15416	0.15273	0.15149	0.15067	0.15079	0.15016	0.15378	0.15013	0.14851	0.14656	0.14577	0.14242	0.14303	0.14492	0.1431	0.14125	0.13927
478	610.198	0.15973	0.1594	0.15941	0.15644	0.15749	0.1558	0.15481	0.15517	0.15531	0.15545	0.15699	0.15581	0.15555	0.15486	0.15485	0.15417	0.1559	0.15571	0.15593	0.15479	0.15497	0.15319	0.15567	0.15708	0.15554	0.15579	0.15512	0.15308	0.15396	0.15307	0.1553	0.15395	0.1521	0.15156	0.15007	0.15038	0.14966	0.15309	0.14928	0.14817	0.14576	0.14485	0.14165	0.14254	0.14393	0.14205	0.14038	0.13834
479	610.407	0.16135	0.16019	0.161	0.15735	0.15849	0.15721	0.15646	0.15617	0.15647	0.15638	0.1584	0.15722	0.15689	0.15623	0.15635	0.15539	0.15715	0.15699	0.15692	0.15606	0.15647	0.15451	0.15679	0.15819	0.15698	0.15733	0.15625	0.15433	0.15472	0.15454	0.15609	0.15493	0.15354	0.15205	0.15155	0.15117	0.15087	0.15402	0.15045	0.1489	0.14655	0.14588	0.14245	0.14309	0.14483	0.14257	0.14081	0.13844
480	610.615	0.16078	0.16066	0.16007	0.15749	0.15836	0.15689	0.15559	0.15572	0.15639	0.15622	0.15844	0.15706	0.15678	0.15615	0.15611	0.15515	0.15706	0.15664	0.15673	0.15569	0.15634	0.15405	0.15651	0.15777	0.15656	0.1567	0.156	0.15365	0.15485	0.15348	0.15562	0.15454	0.15297	0.15133	0.15044	0.15063	0.14979	0.15332	0.14928	0.14779	0.14582	0.14482	0.14167	0.14226	0.14367	0.14167	0.13964	0.13744
481	610.823	0.1618	0.16095	0.16024	0.15787	0.159	0.15707	0.15626	0.15618	0.15691	0.15648	0.15845	0.15757	0.15729	0.15644	0.15682	0.1557	0.15786	0.15722	0.15755	0.15649	0.15719	0.15446	0.15684	0.15837	0.15723	0.15754	0.15662	0.15438	0.15511	0.154	0.15595	0.15497	0.15325	0.15189	0.15089	0.15121	0.15033	0.15326	0.14952	0.14783	0.14585	0.14499	0.14161	0.14187	0.14344	0.14098	0.13901	0.13696
482	611.032	0.16087	0.1606	0.15988	0.15709	0.15843	0.15703	0.15595	0.15555	0.15666	0.15623	0.15842	0.15688	0.15665	0.15587	0.15602	0.15527	0.157	0.15676	0.15698	0.15592	0.15604	0.15416	0.15673	0.1581	0.15665	0.15697	0.15612	0.15361	0.15444	0.15387	0.15582	0.15443	0.15293	0.1508	0.15035	0.15017	0.1491	0.15252	0.14895	0.14697	0.14477	0.14405	0.14051	0.1411	0.14244	0.14018	0.13801	0.13567
483	611.24	0.16111	0.16016	0.16017	0.15752	0.1584	0.15694	0.15629	0.15581	0.15688	0.15634	0.15879	0.1572	0.15688	0.15626	0.15633	0.15536	0.15728	0.15712	0.15667	0.15578	0.15617	0.1541	0.15694	0.15773	0.15686	0.15709	0.15599	0.15398	0.15443	0.15349	0.15544	0.15428	0.15272	0.1509	0.14969	0.15003	0.14914	0.15213	0.1483	0.14661	0.14446	0.14323	0.13974	0.14073	0.14156	0.1394	0.13715	0.13481
484	611.448	0.16144	0.16156	0.1612	0.15774	0.15933	0.15748	0.15637	0.1569	0.15714	0.15697	0.15902	0.15807	0.15756	0.1569	0.15671	0.15621	0.15784	0.15757	0.15755	0.15647	0.15665	0.15478	0.15762	0.15839	0.15749	0.15768	0.1567	0.1546	0.15475	0.15381	0.15583	0.15486	0.15306	0.15079	0.15037	0.15041	0.14939	0.15251	0.14894	0.14679	0.14457	0.14314	0.13999	0.14013	0.1413	0.13903	0.13665	0.13458
485	611.657	0.16176	0.16164	0.16123	0.15824	0.15976	0.15771	0.15673	0.1571	0.15748	0.15737	0.15945	0.15808	0.15797	0.15691	0.15699	0.15587	0.15772	0.15763	0.15776	0.15662	0.15679	0.15468	0.15731	0.15885	0.15724	0.15741	0.15646	0.15434	0.15513	0.15418	0.15562	0.15454	0.15298	0.151	0.1499	0.14988	0.14896	0.15228	0.14836	0.14632	0.1441	0.1433	0.13943	0.13957	0.14109	0.13842	0.13627	0.13376
486	611.865	0.16261	0.16176	0.16165	0.15895	0.16012	0.15838	0.15776	0.15744	0.15841	0.15813	0.16019	0.159	0.15866	0.15724	0.15785	0.15659	0.15865	0.15816	0.15834	0.15698	0.15768	0.15543	0.15773	0.15924	0.158	0.15807	0.15711	0.15494	0.15554	0.15468	0.15608	0.15478	0.15295	0.15166	0.1506	0.15034	0.14963	0.15272	0.1486	0.14638	0.14443	0.14271	0.13942	0.13974	0.14093	0.13849	0.13639	0.13376
487	612.074	0.16267	0.16179	0.16216	0.15932	0.16025	0.15857	0.15834	0.15807	0.15831	0.15834	0.16046	0.1591	0.1587	0.15775	0.15783	0.15694	0.15844	0.15815	0.15837	0.15697	0.15745	0.15516	0.15769	0.15923	0.15812	0.15799	0.15697	0.15477	0.15519	0.15451	0.156	0.15468	0.15304	0.15121	0.15033	0.15004	0.14915	0.15236	0.14852	0.14612	0.14347	0.14239	0.1384	0.13928	0.14014	0.13765	0.1354	0.13267
488	612.282	0.16325	0.16259	0.16252	0.15969	0.16113	0.1596	0.15836	0.15838	0.15899	0.15912	0.16089	0.15964	0.159	0.15783	0.15814	0.15695	0.15911	0.15862	0.15856	0.15751	0.15784	0.15581	0.15786	0.15924	0.15834	0.15803	0.15716	0.1548	0.15559	0.15453	0.15605	0.15468	0.15321	0.15135	0.15061	0.15027	0.14906	0.15199	0.14849	0.14656	0.14367	0.14269	0.13877	0.13902	0.14004	0.13748	0.13463	0.13189
489	612.49	0.16355	0.16343	0.16354	0.16049	0.16156	0.1602	0.15965	0.15892	0.15993	0.15947	0.16168	0.16046	0.15967	0.15904	0.15886	0.15791	0.15987	0.15956	0.15898	0.15789	0.15888	0.15621	0.15869	0.15984	0.15847	0.15893	0.15753	0.15536	0.15598	0.15508	0.15682	0.15528	0.15355	0.15204	0.15073	0.15025	0.14964	0.15297	0.14868	0.14689	0.14426	0.14261	0.13877	0.1387	0.13981	0.13751	0.13477	0.13177
490	612.699	0.16413	0.16367	0.1632	0.16067	0.16183	0.1601	0.15928	0.15939	0.15975	0.15953	0.16152	0.16033	0.16007	0.15857	0.15868	0.15772	0.15929	0.15912	0.15876	0.15774	0.15828	0.1558	0.15827	0.15954	0.15841	0.15831	0.15748	0.15527	0.15576	0.15467	0.15635	0.15505	0.15324	0.1517	0.1506	0.1499	0.14929	0.15171	0.1483	0.14646	0.14352	0.14193	0.13864	0.13832	0.13903	0.13677	0.13343	0.13083
491	612.907	0.16466	0.16401	0.16406	0.16094	0.16236	0.16073	0.15995	0.15972	0.16015	0.16015	0.16166	0.16057	0.1602	0.15909	0.15903	0.15785	0.15987	0.15937	0.15917	0.15793	0.15821	0.15626	0.15856	0.15968	0.15841	0.15834	0.15751	0.15505	0.15575	0.15459	0.15623	0.15541	0.15337	0.15143	0.15108	0.15031	0.14914	0.15217	0.14842	0.14608	0.14352	0.14202	0.13848	0.13791	0.13889	0.1361	0.13302	0.1305
492	613.115	0.16481	0.16435	0.16444	0.16147	0.16244	0.16107	0.15997	0.15999	0.16048	0.16043	0.16236	0.16085	0.16046	0.15895	0.1594	0.15821	0.15964	0.15924	0.15871	0.15787	0.15812	0.15607	0.15843	0.15968	0.15827	0.15841	0.15749	0.15521	0.15562	0.15443	0.15629	0.15514	0.1531	0.15192	0.1505	0.1504	0.14903	0.15219	0.14826	0.14623	0.14322	0.14176	0.1377	0.13771	0.13861	0.13557	0.1325	0.12975
493	613.324	0.16586	0.16492	0.1649	0.16215	0.16322	0.16148	0.16061	0.16032	0.16106	0.16062	0.16267	0.16145	0.16064	0.15983	0.15946	0.15809	0.15984	0.15949	0.15933	0.15823	0.15843	0.15623	0.15851	0.15971	0.15855	0.15834	0.15788	0.15544	0.15578	0.15497	0.15645	0.15548	0.15319	0.15178	0.15095	0.15031	0.14943	0.15239	0.14838	0.14599	0.14359	0.14162	0.13789	0.13752	0.13841	0.13555	0.13245	0.1293
494	613.532	0.16609	0.16533	0.16546	0.16226	0.16355	0.16162	0.16095	0.16099	0.16114	0.16107	0.16306	0.16176	0.16099	0.15955	0.15968	0.15845	0.15993	0.15957	0.15925	0.15817	0.15853	0.15651	0.15848	0.15989	0.15854	0.1589	0.157	0.15538	0.1557	0.15474	0.15642	0.15511	0.15316	0.15174	0.15071	0.15034	0.14931	0.15221	0.14809	0.14562	0.14312	0.14175	0.13729	0.13711	0.13845	0.13475	0.13153	0.12852
495	613.74	0.16654	0.16617	0.16583	0.16282	0.16428	0.16242	0.16156	0.16141	0.16177	0.16145	0.1633	0.16217	0.16147	0.16004	0.1602	0.15895	0.1602	0.15983	0.15925	0.15842	0.15886	0.1563	0.15876	0.15967	0.15874	0.15862	0.15736	0.15538	0.15575	0.15501	0.15683	0.15507	0.15335	0.15191	0.15071	0.15058	0.14926	0.15267	0.14819	0.14566	0.14308	0.1416	0.13774	0.1373	0.13798	0.13507	0.13138	0.12856
496	613.949	0.16646	0.16608	0.16618	0.16277	0.16418	0.16224	0.16146	0.16131	0.16135	0.16137	0.16339	0.16164	0.16083	0.15998	0.15981	0.15862	0.15989	0.15945	0.15909	0.15811	0.15834	0.15588	0.1584	0.15945	0.15865	0.15817	0.15725	0.15517	0.15548	0.15451	0.15627	0.15516	0.15285	0.15165	0.15057	0.15016	0.14903	0.15175	0.14785	0.14581	0.14308	0.14144	0.13709	0.13669	0.13722	0.13404	0.13105	0.12741
497	614.157	0.16694	0.16607	0.16604	0.16284	0.16413	0.16226	0.16117	0.16116	0.16158	0.1611	0.16302	0.16139	0.16096	0.15985	0.15959	0.15808	0.1596	0.1592	0.15868	0.15774	0.15809	0.15561	0.15828	0.15912	0.15754	0.15824	0.15674	0.15467	0.15504	0.15442	0.1558	0.15434	0.15266	0.15112	0.15014	0.15021	0.14845	0.15132	0.14779	0.14534	0.14264	0.14093	0.13669	0.13648	0.13677	0.13351	0.13013	0.12712
498	614.365	0.16785	0.16734	0.16682	0.16392	0.16505	0.16325	0.16203	0.16175	0.16205	0.16166	0.16384	0.16206	0.16125	0.16005	0.15993	0.15853	0.16007	0.15939	0.15945	0.15811	0.15833	0.15637	0.15861	0.15961	0.15822	0.15855	0.15718	0.15528	0.15537	0.1546	0.1562	0.15521	0.15339	0.15196	0.15088	0.15005	0.14935	0.15216	0.14823	0.14566	0.14291	0.14138	0.13725	0.13664	0.1373	0.13393	0.13008	0.12692
499	614.573	0.1677	0.16745	0.16706	0.16397	0.16502	0.16346	0.16214	0.16166	0.16221	0.16234	0.16347	0.16203	0.16123	0.16022	0.15989	0.15846	0.16001	0.15977	0.1593	0.15788	0.15823	0.15614	0.15792	0.15956	0.15806	0.15848	0.1572	0.15507	0.15546	0.1544	0.15621	0.15444	0.15246	0.15127	0.15059	0.1504	0.14924	0.15211	0.14793	0.14556	0.14283	0.14152	0.13695	0.1366	0.13677	0.13359	0.13032	0.12681
500	614.782	0.16824	0.16778	0.16773	0.16441	0.16539	0.16344	0.16218	0.16224	0.16263	0.16209	0.1639	0.16247	0.16185	0.16031	0.16018	0.15854	0.15995	0.15968	0.15922	0.15795	0.15806	0.15591	0.15828	0.15935	0.1583	0.15825	0.15673	0.15476	0.15535	0.15452	0.15634	0.15461	0.1533	0.15146	0.15101	0.15044	0.14927	0.15185	0.14827	0.14519	0.14292	0.14154	0.13704	0.13649	0.13693	0.13332	0.12977	0.12603
501	614.99	0.16838	0.16802	0.16804	0.16451	0.16579	0.16317	0.16246	0.16206	0.16275	0.16228	0.16402	0.16221	0.16179	0.16011	0.16004	0.15872	0.16006	0.15935	0.15909	0.15746	0.1579	0.15557	0.15812	0.15929	0.15778	0.15794	0.1569	0.15438	0.15516	0.15405	0.15628	0.15505	0.15278	0.15112	0.15067	0.15055	0.14961	0.15236	0.14818	0.14593	0.14307	0.14114	0.13699	0.13628	0.13652	0.133	0.12958	0.12584
502	615.198	0.16896	0.16828	0.16852	0.16494	0.16603	0.16397	0.16277	0.16263	0.16291	0.16259	0.16411	0.16298	0.16198	0.1609	0.16066	0.15873	0.16051	0.15927	0.15892	0.1578	0.15819	0.15563	0.15821	0.15924	0.15769	0.15786	0.15678	0.15478	0.15544	0.15429	0.15605	0.15471	0.15296	0.15162	0.15094	0.15107	0.14969	0.15273	0.14856	0.14595	0.14334	0.14133	0.13757	0.13648	0.13698	0.13364	0.1299	0.12604
503	615.407	0.16959	0.16901	0.16842	0.16542	0.16658	0.16421	0.16312	0.16285	0.16334	0.16279	0.16486	0.16298	0.16215	0.16082	0.16065	0.15915	0.16037	0.15976	0.15927	0.15808	0.15804	0.15584	0.15786	0.15931	0.15777	0.15793	0.15676	0.1545	0.1552	0.15444	0.15612	0.15459	0.15315	0.15169	0.15127	0.15068	0.14996	0.153	0.14872	0.14641	0.14373	0.14189	0.13781	0.13697	0.13709	0.13331	0.12983	0.12607
504	615.615	0.16985	0.16902	0.16907	0.1657	0.16681	0.16492	0.16383	0.16315	0.16377	0.16267	0.16507	0.16323	0.16277	0.16107	0.16074	0.15953	0.16084	0.15991	0.15954	0.1581	0.15874	0.15603	0.15823	0.1593	0.15787	0.15796	0.15713	0.15461	0.15513	0.15418	0.15606	0.15486	0.15334	0.15193	0.15139	0.15106	0.15045	0.1534	0.14925	0.1467	0.14432	0.14254	0.13785	0.1376	0.13726	0.13382	0.13025	0.1265
505	615.823	0.16952	0.1694	0.16872	0.16527	0.16662	0.16477	0.16399	0.16309	0.16337	0.163	0.16498	0.16339	0.16229	0.16087	0.16057	0.15889	0.16043	0.15976	0.15916	0.15784	0.15778	0.15581	0.15814	0.15902	0.15756	0.15757	0.15637	0.15414	0.15465	0.15389	0.1556	0.15457	0.15302	0.15178	0.1509	0.15091	0.1502	0.15337	0.14917	0.14656	0.14408	0.14208	0.13788	0.13723	0.13771	0.13362	0.13003	0.12606
506	616.031	0.17055	0.16996	0.16976	0.16658	0.16795	0.16589	0.1643	0.16396	0.16439	0.16424	0.16585	0.1637	0.16301	0.16173	0.1612	0.15992	0.16098	0.16044	0.15992	0.15821	0.1585	0.15598	0.15852	0.15931	0.15817	0.15838	0.15697	0.15462	0.15564	0.15442	0.1562	0.15495	0.15341	0.15231	0.15152	0.15169	0.15113	0.1539	0.14991	0.14746	0.14494	0.14339	0.139	0.13814	0.13863	0.13476	0.13085	0.12721
507	616.24	0.17064	0.16983	0.16946	0.16648	0.16717	0.16546	0.16411	0.1639	0.16422	0.1638	0.16566	0.16378	0.16307	0.16154	0.16093	0.15998	0.16085	0.15992	0.15926	0.15813	0.15806	0.15581	0.15776	0.1588	0.15764	0.15746	0.15641	0.15366	0.15457	0.15361	0.15543	0.15437	0.15302	0.15197	0.15146	0.15154	0.15062	0.15366	0.14982	0.14759	0.14488	0.1432	0.13894	0.13809	0.13835	0.13467	0.13104	0.1271
508	616.448	0.17088	0.17034	0.17005	0.16689	0.16798	0.16606	0.16484	0.16432	0.16475	0.16422	0.16578	0.16422	0.16339	0.16202	0.16151	0.16015	0.16106	0.1603	0.15999	0.15836	0.15818	0.15608	0.1576	0.1585	0.15737	0.15749	0.1563	0.15387	0.15443	0.15404	0.15573	0.15468	0.15293	0.15206	0.152	0.15218	0.15105	0.15424	0.15049	0.14808	0.14518	0.14377	0.1395	0.1389	0.1392	0.13502	0.13156	0.12757
509	616.656	0.17117	0.17069	0.17058	0.16758	0.16818	0.16651	0.16516	0.16453	0.16501	0.1645	0.16637	0.16441	0.16385	0.16199	0.16148	0.16	0.16155	0.16029	0.16005	0.15867	0.1583	0.15603	0.15791	0.15892	0.15769	0.15777	0.15623	0.15385	0.15467	0.15413	0.1559	0.15491	0.153	0.15223	0.15177	0.15209	0.15159	0.15482	0.15081	0.14829	0.14612	0.14467	0.14022	0.13971	0.14007	0.13571	0.13227	0.12826
510	616.864	0.1719	0.17133	0.17091	0.16731	0.16879	0.16667	0.16587	0.16514	0.16532	0.1649	0.16691	0.1653	0.16411	0.16266	0.1624	0.16049	0.16195	0.16079	0.16012	0.15893	0.15899	0.15615	0.15831	0.1591	0.15752	0.15777	0.15653	0.15416	0.1548	0.15384	0.15606	0.15455	0.15313	0.15209	0.15171	0.15269	0.15173	0.15489	0.1515	0.14893	0.14654	0.14518	0.14107	0.14074	0.14049	0.13708	0.13304	0.1293
511	617.072	0.17201	0.17131	0.17118	0.16806	0.16895	0.16734	0.16618	0.16553	0.16625	0.16513	0.16694	0.16503	0.16457	0.16275	0.16256	0.16097	0.16244	0.16123	0.16048	0.15892	0.15867	0.15599	0.1582	0.15909	0.15755	0.15787	0.15613	0.15416	0.15459	0.15354	0.15556	0.15485	0.15331	0.15234	0.15214	0.1527	0.15215	0.15555	0.15175	0.14991	0.14709	0.14604	0.14189	0.14141	0.14171	0.13749	0.13379	0.13001
512	617.281	0.17187	0.17131	0.17112	0.16808	0.16898	0.16715	0.16601	0.16563	0.1658	0.16505	0.16632	0.16518	0.16442	0.16283	0.16235	0.16078	0.16187	0.16066	0.16	0.15852	0.15824	0.1557	0.1578	0.15852	0.15694	0.15652	0.15597	0.15346	0.15367	0.15328	0.15488	0.15374	0.1526	0.15155	0.15144	0.15242	0.15189	0.15536	0.15179	0.14986	0.14746	0.1459	0.14173	0.14135	0.14188	0.13797	0.1339	0.13016
513	617.489	0.17317	0.17206	0.17151	0.16849	0.16967	0.1678	0.16649	0.16599	0.16675	0.16575	0.16753	0.16579	0.165	0.16359	0.16291	0.16097	0.16224	0.16152	0.16052	0.15898	0.15908	0.1558	0.15794	0.15888	0.15742	0.15703	0.15588	0.15376	0.15408	0.15291	0.15519	0.15429	0.15273	0.15217	0.15205	0.1527	0.1526	0.15599	0.15242	0.15079	0.14825	0.14705	0.1431	0.14277	0.14309	0.13936	0.13548	0.13155
514	617.697	0.17283	0.17255	0.17241	0.16901	0.17003	0.16829	0.16717	0.16645	0.16676	0.16616	0.16806	0.16592	0.16491	0.16404	0.16313	0.16166	0.16247	0.16166	0.161	0.15871	0.1589	0.15612	0.15807	0.15903	0.15721	0.15713	0.15572	0.15395	0.15421	0.15284	0.15508	0.15376	0.15288	0.15229	0.15203	0.15289	0.15257	0.15618	0.15284	0.15119	0.14895	0.14799	0.14382	0.14345	0.14379	0.14039	0.13613	0.13244
515	617.905	0.17352	0.17257	0.1723	0.16935	0.17048	0.16881	0.16706	0.16718	0.16712	0.16628	0.16817	0.16634	0.16555	0.16458	0.1634	0.16189	0.1627	0.16171	0.16125	0.15905	0.1587	0.15657	0.15819	0.15897	0.15702	0.15716	0.15593	0.1531	0.1539	0.15287	0.1549	0.15419	0.15267	0.15176	0.15214	0.15297	0.15292	0.15631	0.15333	0.1518	0.14919	0.14838	0.14465	0.14459	0.14481	0.14122	0.13743	0.13376
516	618.114	0.17335	0.17293	0.17249	0.16967	0.17055	0.16848	0.16742	0.16653	0.16675	0.16711	0.16824	0.16641	0.16586	0.16396	0.16343	0.16158	0.16262	0.16131	0.16088	0.15922	0.1588	0.15604	0.15789	0.15829	0.15677	0.15671	0.1555	0.15302	0.1537	0.15247	0.15427	0.1533	0.15234	0.15163	0.15182	0.15277	0.15265	0.15654	0.15338	0.15187	0.14978	0.14871	0.14501	0.14533	0.1456	0.1422	0.13803	0.13466
517	618.322	0.17438	0.17342	0.17339	0.17048	0.17115	0.16924	0.16795	0.16784	0.16791	0.16731	0.16896	0.16742	0.16635	0.16468	0.16419	0.1622	0.16323	0.16244	0.16117	0.15931	0.15923	0.15645	0.15775	0.15893	0.15717	0.15702	0.15563	0.15327	0.15377	0.15267	0.15457	0.15348	0.15238	0.15194	0.15203	0.15312	0.15366	0.15719	0.15443	0.15284	0.15085	0.14988	0.14655	0.14638	0.1471	0.1437	0.14005	0.13644
518	618.53	0.17385	0.1733	0.17335	0.17029	0.17114	0.16978	0.16834	0.16776	0.16803	0.16751	0.16903	0.16716	0.16629	0.16495	0.16445	0.1626	0.16376	0.16216	0.16167	0.1599	0.15977	0.15592	0.15808	0.15853	0.15703	0.15659	0.15528	0.1529	0.15308	0.1525	0.15392	0.15321	0.15204	0.15154	0.15186	0.15288	0.15358	0.15757	0.15482	0.15333	0.15127	0.15067	0.14722	0.1473	0.14826	0.1448	0.1414	0.13767
519	618.738	0.17448	0.17387	0.17391	0.17051	0.17166	0.17014	0.16882	0.16831	0.16875	0.16816	0.16981	0.16797	0.16654	0.16548	0.16501	0.16318	0.16449	0.16304	0.1622	0.16011	0.15983	0.15663	0.15813	0.15896	0.15719	0.15712	0.15548	0.15286	0.15315	0.15253	0.15406	0.15327	0.15234	0.15154	0.15218	0.15319	0.15389	0.15836	0.15509	0.15391	0.15231	0.15166	0.14856	0.14869	0.14966	0.14665	0.14291	0.13942
520	618.946	0.17452	0.17371	0.17394	0.17085	0.17162	0.16996	0.16909	0.16819	0.1686	0.16827	0.16948	0.16786	0.16684	0.16533	0.1644	0.16279	0.1642	0.16265	0.16184	0.15959	0.15933	0.15624	0.15784	0.15879	0.15662	0.15657	0.15479	0.1526	0.15272	0.15169	0.15328	0.15277	0.15157	0.15082	0.15155	0.15269	0.15378	0.15765	0.15508	0.15393	0.15231	0.15214	0.14859	0.14901	0.15044	0.14696	0.14376	0.14021
521	619.154	0.17515	0.17432	0.17446	0.17156	0.17229	0.17082	0.16945	0.16878	0.16955	0.16883	0.17029	0.16825	0.16791	0.16618	0.16537	0.1634	0.16475	0.16315	0.16268	0.16015	0.15985	0.15678	0.15856	0.15878	0.15688	0.15666	0.15519	0.15291	0.15314	0.15196	0.15381	0.1529	0.15151	0.15091	0.15197	0.15272	0.15385	0.15807	0.15562	0.15521	0.15345	0.15303	0.15016	0.15084	0.15174	0.14889	0.14526	0.14204
522	619.363	0.17575	0.17484	0.17467	0.17201	0.17271	0.17098	0.16965	0.1689	0.16945	0.1691	0.17033	0.16858	0.1677	0.16584	0.16557	0.16371	0.16476	0.16356	0.16233	0.16051	0.1598	0.15696	0.15831	0.159	0.15688	0.15655	0.1548	0.1522	0.15252	0.15141	0.15347	0.15256	0.15126	0.15063	0.15149	0.15264	0.15345	0.15819	0.156	0.1557	0.15379	0.15347	0.15102	0.15112	0.1528	0.1498	0.14684	0.1439
523	619.571	0.17538	0.17532	0.17478	0.17206	0.173	0.17114	0.1698	0.16944	0.16983	0.16942	0.17103	0.1693	0.16829	0.16626	0.1659	0.16423	0.16485	0.16379	0.16276	0.16069	0.16011	0.15706	0.15857	0.1589	0.1567	0.1565	0.15475	0.15226	0.15241	0.15107	0.15293	0.1522	0.15092	0.1504	0.15134	0.15282	0.15358	0.15834	0.15623	0.15564	0.15431	0.15431	0.15175	0.15243	0.15364	0.1515	0.14821	0.14531
524	619.779	0.17609	0.17565	0.17548	0.17249	0.17335	0.17179	0.17062	0.1697	0.17017	0.1699	0.17135	0.16929	0.16875	0.16722	0.16626	0.16453	0.16564	0.16433	0.16289	0.16133	0.16049	0.15739	0.15867	0.15909	0.1572	0.15684	0.15498	0.1523	0.1527	0.15152	0.15296	0.15188	0.15064	0.15058	0.151	0.15282	0.15376	0.1586	0.1566	0.15609	0.15483	0.15498	0.1526	0.15374	0.15506	0.15271	0.14996	0.14685
525	619.987	0.17625	0.17552	0.17573	0.17285	0.17366	0.17224	0.17101	0.17052	0.17066	0.17005	0.17139	0.16951	0.16898	0.16759	0.16654	0.16497	0.16591	0.16437	0.16358	0.16152	0.16052	0.15764	0.15897	0.15934	0.15721	0.1567	0.1543	0.15218	0.15257	0.15134	0.15249	0.15183	0.15099	0.15014	0.15103	0.15281	0.15386	0.15886	0.15733	0.15663	0.15562	0.15585	0.1535	0.15435	0.15616	0.15414	0.1516	0.14857
526	620.195	0.17622	0.17604	0.17579	0.17266	0.174	0.17198	0.17106	0.17052	0.17096	0.17023	0.17168	0.16958	0.1691	0.16751	0.16702	0.16518	0.16578	0.1644	0.16354	0.16163	0.16108	0.15789	0.15924	0.15932	0.15716	0.15626	0.15487	0.15199	0.15191	0.15074	0.15228	0.1514	0.15	0.14973	0.15055	0.15242	0.15365	0.15871	0.1567	0.15684	0.15607	0.15635	0.1543	0.1558	0.15764	0.15546	0.15288	0.1501
527	620.403	0.17719	0.1766	0.17647	0.17323	0.17443	0.17271	0.17132	0.17108	0.17122	0.17049	0.17214	0.17045	0.16971	0.16786	0.1676	0.16566	0.16684	0.16536	0.16415	0.16188	0.16148	0.15813	0.15947	0.15973	0.15745	0.15675	0.15458	0.15224	0.15272	0.15102	0.15272	0.15146	0.15012	0.14986	0.15071	0.15254	0.1538	0.15936	0.15744	0.15762	0.15733	0.15731	0.15573	0.15739	0.15907	0.15724	0.15447	0.15249
528	620.611	0.17708	0.17686	0.17641	0.17331	0.1749	0.173	0.1723	0.17117	0.17133	0.17132	0.17274	0.1709	0.16981	0.16837	0.16753	0.16578	0.16684	0.16527	0.16428	0.16218	0.16155	0.15838	0.1598	0.15973	0.15775	0.15663	0.15469	0.15222	0.15216	0.15051	0.15205	0.15107	0.14995	0.14932	0.15034	0.15221	0.15373	0.15916	0.15732	0.15783	0.15728	0.15826	0.15634	0.15778	0.16014	0.15821	0.15612	0.15401
529	620.819	0.17774	0.17681	0.17712	0.17392	0.17509	0.1731	0.17198	0.1713	0.1716	0.17123	0.17312	0.17113	0.16995	0.16859	0.16759	0.16624	0.16687	0.16526	0.16444	0.16262	0.16219	0.15857	0.15959	0.16006	0.15777	0.15706	0.15499	0.15229	0.15194	0.15048	0.15164	0.15067	0.14945	0.14917	0.14968	0.15185	0.15334	0.15929	0.1578	0.15818	0.15776	0.15876	0.15699	0.15871	0.16074	0.1593	0.15776	0.1558
530	621.028	0.17744	0.17726	0.17734	0.17437	0.17484	0.17325	0.1721	0.17207	0.17212	0.17142	0.17326	0.17138	0.17064	0.16878	0.16815	0.16666	0.16732	0.16615	0.16467	0.16268	0.1623	0.15893	0.16026	0.16014	0.1579	0.15656	0.155	0.15198	0.15206	0.1505	0.15176	0.1505	0.14916	0.14881	0.14937	0.15173	0.15333	0.15883	0.15755	0.15832	0.15839	0.15911	0.15729	0.15952	0.16174	0.16055	0.15885	0.15721
531	621.236	0.17857	0.17789	0.17775	0.17468	0.17589	0.17446	0.17291	0.17282	0.17332	0.1722	0.17411	0.1721	0.17129	0.16975	0.16872	0.16707	0.16819	0.1667	0.16542	0.16344	0.16299	0.15966	0.16111	0.16076	0.15865	0.15779	0.15516	0.15282	0.15267	0.15093	0.15217	0.1512	0.14938	0.14873	0.14989	0.15193	0.15332	0.1592	0.15821	0.15892	0.15921	0.16007	0.15861	0.16093	0.16349	0.16201	0.16107	0.15928
532	621.444	0.17794	0.17724	0.17723	0.17398	0.17504	0.17381	0.17243	0.17214	0.17257	0.17202	0.17353	0.17199	0.17078	0.16907	0.16889	0.16681	0.16761	0.16669	0.16555	0.1633	0.16256	0.15964	0.1606	0.16055	0.15799	0.15709	0.15484	0.15189	0.15202	0.14988	0.15152	0.14955	0.14837	0.14793	0.14917	0.1516	0.15277	0.15877	0.15753	0.1586	0.1588	0.15976	0.1586	0.16095	0.16369	0.16236	0.16142	0.15989
533	621.652	0.17832	0.17782	0.17758	0.17491	0.17607	0.17441	0.17308	0.17279	0.17322	0.17282	0.17408	0.17254	0.17134	0.16979	0.16923	0.16746	0.16804	0.16697	0.16625	0.16393	0.16287	0.15973	0.16081	0.1612	0.15843	0.15755	0.155	0.1525	0.15191	0.14985	0.15141	0.14987	0.1485	0.14803	0.14893	0.15094	0.15256	0.1589	0.15826	0.15898	0.15934	0.16075	0.15944	0.16186	0.16466	0.16373	0.16234	0.16168
534	621.86	0.17847	0.17802	0.17802	0.17532	0.17614	0.17454	0.17369	0.17314	0.17339	0.17307	0.17469	0.17265	0.17192	0.17037	0.16938	0.16792	0.16863	0.16729	0.16631	0.16429	0.16331	0.15999	0.161	0.16136	0.15883	0.15764	0.15546	0.15276	0.15191	0.15028	0.15158	0.14979	0.14831	0.14781	0.14875	0.15079	0.15297	0.15903	0.15836	0.15944	0.15941	0.16106	0.16018	0.16218	0.16543	0.16477	0.16418	0.16276
535	622.068	0.17866	0.17827	0.17801	0.17525	0.17614	0.17486	0.17355	0.17321	0.17372	0.1732	0.17483	0.17295	0.17206	0.17055	0.17006	0.16815	0.16943	0.16748	0.16649	0.16404	0.16353	0.16041	0.16172	0.16135	0.15915	0.158	0.15559	0.15251	0.15203	0.1499	0.15142	0.14978	0.14802	0.14744	0.14868	0.1507	0.15249	0.15855	0.15826	0.15927	0.16009	0.16116	0.16054	0.16304	0.16638	0.16611	0.16515	0.16463
536	622.276	0.17873	0.17827	0.17805	0.17539	0.17652	0.17506	0.1739	0.17327	0.17362	0.17353	0.17484	0.17304	0.1722	0.17071	0.16987	0.16863	0.16907	0.16773	0.16693	0.16496	0.16376	0.16072	0.16159	0.1618	0.15921	0.158	0.15588	0.15281	0.15218	0.1501	0.15115	0.14929	0.14795	0.14732	0.14842	0.15024	0.1527	0.15856	0.15813	0.15935	0.16051	0.16149	0.16094	0.16328	0.16712	0.16702	0.16634	0.16598
537	622.484	0.17955	0.17886	0.17868	0.17586	0.17695	0.17516	0.17408	0.17378	0.17421	0.17395	0.17588	0.17387	0.17283	0.17117	0.17056	0.16871	0.16993	0.16851	0.16712	0.16508	0.16489	0.16161	0.16261	0.16243	0.15963	0.15894	0.15645	0.15303	0.1525	0.15065	0.15178	0.14989	0.14791	0.14763	0.14805	0.15014	0.15213	0.15889	0.1587	0.15954	0.1605	0.16236	0.16167	0.16465	0.16848	0.16795	0.16738	0.16702
538	622.692	0.17938	0.1787	0.17871	0.1757	0.17706	0.1754	0.17419	0.1738	0.17428	0.17372	0.17584	0.17404	0.17336	0.17117	0.17065	0.16907	0.17002	0.16894	0.16764	0.16562	0.16497	0.16165	0.16261	0.16271	0.15993	0.15884	0.1569	0.15336	0.1525	0.15066	0.15168	0.14967	0.14785	0.14707	0.14808	0.14976	0.15198	0.15862	0.15853	0.15954	0.16086	0.1626	0.16206	0.1651	0.16864	0.16872	0.16856	0.16876
539	622.9	0.17964	0.17894	0.17936	0.17653	0.17742	0.1758	0.17498	0.17425	0.17476	0.17451	0.17621	0.1749	0.17389	0.17209	0.17144	0.16966	0.17069	0.16966	0.16864	0.16624	0.16583	0.16271	0.16337	0.16322	0.16087	0.15949	0.15744	0.1541	0.15301	0.15098	0.15194	0.15032	0.1482	0.14743	0.14837	0.15051	0.15256	0.15908	0.15878	0.16002	0.16092	0.16298	0.16327	0.16602	0.16978	0.1703	0.17019	0.16985
540	623.108	0.17908	0.17849	0.17877	0.17587	0.17687	0.17556	0.17453	0.17433	0.17446	0.17428	0.17606	0.17474	0.1737	0.17211	0.17143	0.17002	0.17056	0.16957	0.16857	0.16634	0.16569	0.16261	0.16351	0.16361	0.16079	0.16004	0.15729	0.15395	0.15327	0.15123	0.1521	0.15009	0.1476	0.14713	0.14768	0.14995	0.1522	0.1583	0.15807	0.15961	0.16069	0.16321	0.16287	0.16633	0.17037	0.17038	0.17069	0.17091
541	623.316	0.17989	0.17929	0.17871	0.17604	0.17752	0.17582	0.17453	0.17456	0.17495	0.17459	0.17635	0.17487	0.17403	0.17241	0.17181	0.17033	0.17127	0.1698	0.16892	0.16703	0.16634	0.16317	0.16423	0.16421	0.1617	0.16035	0.15775	0.15451	0.15375	0.15183	0.15233	0.15025	0.14807	0.14708	0.14808	0.15003	0.15204	0.15849	0.15823	0.16007	0.16093	0.16355	0.16354	0.16679	0.17096	0.17164	0.17132	0.17207
542	623.524	0.18022	0.17925	0.17959	0.17597	0.1776	0.1762	0.17482	0.17486	0.17512	0.17485	0.17681	0.17512	0.17425	0.17263	0.17247	0.17108	0.17182	0.17076	0.16924	0.16779	0.1674	0.16398	0.165	0.16506	0.16269	0.16119	0.15816	0.15512	0.15434	0.15239	0.15307	0.15076	0.14825	0.14748	0.14818	0.15044	0.15213	0.15889	0.15891	0.1604	0.16215	0.16402	0.16428	0.16774	0.17203	0.17263	0.17312	0.17313
543	623.732	0.18021	0.17951	0.17939	0.17686	0.17803	0.17614	0.17547	0.17522	0.17558	0.17513	0.17721	0.17554	0.17482	0.17311	0.17272	0.1712	0.17217	0.1713	0.17019	0.16812	0.16797	0.16458	0.16554	0.16536	0.16326	0.16219	0.15953	0.15616	0.15543	0.15276	0.15306	0.15155	0.14879	0.14759	0.14866	0.15041	0.15288	0.15927	0.15889	0.16135	0.16218	0.16461	0.16457	0.16869	0.17305	0.17345	0.17407	0.17441
544	623.94	0.18005	0.17956	0.17971	0.17679	0.17789	0.17644	0.17599	0.17536	0.17578	0.17556	0.17744	0.17618	0.17506	0.17362	0.17353	0.17158	0.17291	0.17201	0.17072	0.16887	0.1686	0.16512	0.16687	0.16654	0.16412	0.16275	0.16014	0.15673	0.15591	0.15355	0.15445	0.15195	0.14952	0.14857	0.14865	0.15092	0.1529	0.15925	0.15942	0.16124	0.16273	0.16526	0.1652	0.16941	0.17359	0.17477	0.17501	0.17543
545	624.148	0.18	0.17983	0.17954	0.17642	0.17775	0.17638	0.17576	0.17486	0.17627	0.17528	0.17713	0.17596	0.17501	0.17379	0.17283	0.17165	0.17286	0.17182	0.17127	0.1692	0.16884	0.16554	0.16722	0.16695	0.16432	0.16352	0.16065	0.15774	0.15658	0.15442	0.1545	0.15223	0.15003	0.14849	0.14857	0.15066	0.15281	0.15948	0.15945	0.16153	0.16303	0.16554	0.1657	0.16991	0.17386	0.17488	0.17578	0.1764
546	624.356	0.17986	0.17967	0.1799	0.17647	0.17793	0.1765	0.17546	0.17557	0.17563	0.17584	0.17781	0.17631	0.17575	0.17424	0.1739	0.17222	0.1736	0.17224	0.17135	0.16976	0.16931	0.16641	0.16764	0.16761	0.16553	0.16381	0.16146	0.15847	0.15758	0.15527	0.15536	0.15324	0.15035	0.14924	0.14935	0.15149	0.1532	0.15996	0.16013	0.16214	0.16341	0.16621	0.16653	0.17037	0.17477	0.176	0.17677	0.17748
547	624.564	0.18037	0.17937	0.17934	0.17663	0.17797	0.17645	0.17568	0.17539	0.17616	0.17578	0.17791	0.17614	0.17592	0.17441	0.17404	0.17264	0.17369	0.17288	0.17204	0.17023	0.16986	0.1669	0.16859	0.16808	0.16612	0.16505	0.16252	0.15894	0.15857	0.15566	0.1563	0.15409	0.15111	0.15002	0.14997	0.15167	0.15369	0.16034	0.16047	0.16261	0.16412	0.16629	0.16709	0.17067	0.1757	0.17664	0.1775	0.17867
548	624.772	0.17966	0.17922	0.17908	0.1763	0.1777	0.17611	0.17528	0.1752	0.17554	0.17552	0.17755	0.17617	0.1754	0.17425	0.17363	0.17264	0.17373	0.1729	0.17219	0.17024	0.16992	0.16762	0.16858	0.16918	0.16693	0.16571	0.16297	0.15944	0.15884	0.15613	0.15694	0.15444	0.15146	0.14992	0.15005	0.15192	0.1539	0.16002	0.16015	0.16246	0.16382	0.16673	0.16719	0.17164	0.17619	0.17711	0.17835	0.1786
549	624.98	0.17988	0.17923	0.17943	0.17651	0.17784	0.17631	0.17561	0.17534	0.17577	0.17616	0.17765	0.1765	0.17632	0.17512	0.17447	0.17303	0.17429	0.17352	0.17266	0.17088	0.17122	0.16834	0.16988	0.1703	0.16785	0.16735	0.16452	0.16121	0.16026	0.15776	0.15807	0.1554	0.15311	0.15126	0.15112	0.15276	0.15506	0.16118	0.16147	0.16319	0.16523	0.16754	0.16809	0.17239	0.17732	0.17835	0.17979	0.18054
550	625.188	0.1796	0.17891	0.17899	0.1762	0.17743	0.17611	0.1754	0.17507	0.17616	0.17591	0.17774	0.17663	0.17598	0.17494	0.17457	0.17309	0.17442	0.17399	0.17303	0.17167	0.17157	0.16873	0.17072	0.17075	0.16875	0.16766	0.16522	0.1624	0.16124	0.15862	0.15938	0.15669	0.15367	0.15212	0.1523	0.15345	0.15511	0.16168	0.16222	0.16392	0.1656	0.16815	0.16862	0.17325	0.17756	0.17915	0.18007	0.18123
551	625.396	0.18027	0.17972	0.17957	0.17712	0.17811	0.177	0.17596	0.17601	0.17639	0.176	0.17875	0.17735	0.17656	0.17546	0.17543	0.17399	0.17524	0.17482	0.17408	0.17252	0.17269	0.17015	0.17164	0.17224	0.17022	0.16913	0.16702	0.16343	0.16286	0.16071	0.16112	0.15814	0.15501	0.1534	0.15335	0.15461	0.1562	0.16293	0.16289	0.16518	0.16684	0.16917	0.16996	0.17418	0.17897	0.18064	0.18153	0.18276
552	625.604	0.17992	0.17957	0.17971	0.17708	0.17803	0.17662	0.17599	0.17563	0.17682	0.17684	0.17841	0.17733	0.17677	0.17577	0.17568	0.17471	0.17544	0.17498	0.17472	0.17328	0.17318	0.171	0.17261	0.17344	0.17131	0.17043	0.16804	0.16519	0.16438	0.16182	0.16203	0.15946	0.15655	0.15439	0.15434	0.15591	0.15782	0.16391	0.16389	0.16602	0.1678	0.17047	0.17067	0.17513	0.17977	0.1812	0.18249	0.1838
553	625.812	0.17969	0.17957	0.17942	0.17648	0.17765	0.17674	0.17578	0.1759	0.17612	0.17602	0.17864	0.17743	0.1768	0.17614	0.17568	0.17439	0.1759	0.17529	0.17466	0.17366	0.17356	0.17125	0.17314	0.17375	0.17184	0.17112	0.16917	0.16656	0.16555	0.16345	0.16368	0.16114	0.15778	0.15564	0.15524	0.15659	0.15848	0.16479	0.16498	0.16667	0.16821	0.17084	0.17207	0.17601	0.18063	0.18226	0.1835	0.18465
554	626.02	0.17981	0.17975	0.17973	0.17715	0.17828	0.17683	0.17595	0.17629	0.17678	0.17646	0.17878	0.17771	0.17749	0.17666	0.17608	0.17545	0.17698	0.17577	0.17544	0.17406	0.17465	0.17188	0.17451	0.17517	0.17344	0.17273	0.17046	0.16782	0.16731	0.16529	0.16577	0.16303	0.15938	0.15751	0.15726	0.15843	0.15984	0.1662	0.16592	0.16811	0.1699	0.17228	0.17297	0.17681	0.18182	0.1832	0.18443	0.1859
555	626.228	0.18013	0.17884	0.17902	0.1764	0.17777	0.17637	0.17542	0.17576	0.17628	0.17619	0.1784	0.17751	0.17697	0.17616	0.17641	0.17524	0.17659	0.1761	0.17561	0.17433	0.17506	0.17254	0.17473	0.17584	0.17439	0.17357	0.17164	0.1685	0.1685	0.16614	0.16686	0.16399	0.16066	0.15887	0.15771	0.15915	0.16057	0.1669	0.16688	0.16878	0.17016	0.17291	0.17364	0.17759	0.18237	0.18419	0.18523	0.18663
556	626.436	0.17975	0.17901	0.17931	0.17628	0.17783	0.17644	0.17575	0.17606	0.17668	0.17641	0.17857	0.17768	0.17756	0.17662	0.17659	0.17564	0.17726	0.17627	0.17677	0.17526	0.17586	0.17356	0.17592	0.17681	0.17495	0.17472	0.17306	0.17033	0.17	0.16818	0.16867	0.1662	0.16272	0.1608	0.15961	0.16066	0.16248	0.16877	0.1681	0.17025	0.17177	0.17407	0.17453	0.17897	0.18364	0.18502	0.18628	0.18778
557	626.644	0.17954	0.17894	0.17933	0.17632	0.17814	0.17654	0.17567	0.17577	0.17626	0.17669	0.17872	0.17802	0.17773	0.17664	0.17683	0.17617	0.17754	0.17733	0.177	0.17568	0.17613	0.17425	0.17624	0.17782	0.17636	0.17617	0.17468	0.17191	0.17149	0.16974	0.1706	0.16805	0.16469	0.16226	0.16201	0.1629	0.16385	0.16979	0.16975	0.17137	0.17285	0.17525	0.17602	0.18003	0.18482	0.18653	0.18745	0.18854
558	626.852	0.17922	0.17886	0.17912	0.17663	0.17762	0.17611	0.17552	0.17573	0.17637	0.17668	0.17907	0.17767	0.17755	0.17677	0.17705	0.17608	0.1777	0.17756	0.17709	0.17618	0.17675	0.17462	0.1775	0.17871	0.17734	0.1773	0.17594	0.1737	0.1735	0.17115	0.17245	0.17003	0.16678	0.16432	0.16341	0.16414	0.16534	0.17153	0.17088	0.17301	0.17408	0.17677	0.17701	0.18113	0.18585	0.18726	0.18882	0.19002
559	627.06	0.17893	0.17802	0.17815	0.17544	0.17669	0.17578	0.17519	0.17524	0.17633	0.17606	0.17863	0.17757	0.17714	0.17678	0.17661	0.17598	0.17751	0.17698	0.17701	0.17625	0.17709	0.1754	0.17777	0.17943	0.17777	0.17832	0.17651	0.17417	0.17455	0.1728	0.174	0.17094	0.16805	0.16581	0.16487	0.16517	0.16635	0.17248	0.17198	0.17401	0.17486	0.17763	0.17784	0.18194	0.18658	0.18794	0.18949	0.19057
560	627.268	0.17929	0.17839	0.17859	0.17579	0.17703	0.17601	0.17542	0.17505	0.1764	0.1762	0.17883	0.17789	0.17781	0.1769	0.17754	0.17657	0.17831	0.17803	0.17804	0.17709	0.17795	0.17658	0.17895	0.18079	0.17974	0.1798	0.17835	0.17645	0.17635	0.17482	0.17632	0.17366	0.17077	0.16826	0.16736	0.16787	0.16875	0.17436	0.17416	0.17551	0.17669	0.17921	0.17978	0.18367	0.18861	0.18955	0.19097	0.19221
561	627.476	0.17849	0.17803	0.17807	0.17514	0.17718	0.17567	0.17499	0.17498	0.17591	0.17602	0.17863	0.17762	0.17762	0.17714	0.17725	0.17653	0.1785	0.17824	0.17817	0.1776	0.17821	0.17666	0.17923	0.18105	0.17992	0.18015	0.1793	0.17759	0.17779	0.17647	0.17748	0.17542	0.17227	0.16974	0.16905	0.16968	0.17065	0.17607	0.17521	0.17738	0.17805	0.18063	0.18065	0.18441	0.18933	0.19018	0.19203	0.19298
562	627.684	0.17794	0.17758	0.17803	0.17527	0.17667	0.17533	0.17491	0.17475	0.17562	0.1759	0.17839	0.17726	0.17744	0.17685	0.17738	0.17655	0.17789	0.17823	0.17869	0.17765	0.17875	0.17682	0.17979	0.18179	0.18098	0.18149	0.18051	0.17862	0.17944	0.17833	0.17932	0.17695	0.17402	0.17202	0.1707	0.17136	0.17219	0.17709	0.17672	0.17835	0.17933	0.1817	0.18177	0.18605	0.19001	0.19159	0.19267	0.19409
563	627.892	0.17796	0.1776	0.17776	0.17506	0.17656	0.17516	0.17488	0.17487	0.1763	0.17611	0.17857	0.17772	0.17786	0.17742	0.1775	0.17683	0.17889	0.17879	0.17896	0.17847	0.1795	0.17799	0.18134	0.1831	0.18224	0.18327	0.18244	0.18051	0.18136	0.18002	0.18167	0.17973	0.17671	0.17469	0.17328	0.17356	0.17423	0.17978	0.17887	0.18025	0.18115	0.18366	0.18358	0.18696	0.19216	0.19318	0.1945	0.19517
564	628.1	0.1777	0.1772	0.1771	0.17472	0.17619	0.1749	0.17441	0.17462	0.17532	0.17558	0.17821	0.17729	0.17743	0.177	0.17748	0.1768	0.17895	0.17895	0.17907	0.17906	0.17965	0.17848	0.18162	0.18358	0.183	0.18394	0.18329	0.18142	0.18265	0.18172	0.18332	0.18169	0.17845	0.17636	0.17494	0.17522	0.17597	0.18138	0.18028	0.18158	0.18251	0.18495	0.18458	0.18866	0.19288	0.19426	0.19503	0.1964
565	628.307	0.17764	0.17728	0.17733	0.17486	0.17601	0.17498	0.17442	0.17455	0.17546	0.17567	0.17831	0.17754	0.17739	0.17738	0.17741	0.17734	0.179	0.17926	0.17945	0.1792	0.18043	0.17937	0.18235	0.18446	0.1842	0.18521	0.1849	0.18337	0.18472	0.18337	0.18522	0.18349	0.18059	0.17864	0.17717	0.17798	0.17837	0.1834	0.18266	0.18349	0.18444	0.18678	0.18629	0.19	0.19409	0.19557	0.19687	0.19756
566	628.515	0.17723	0.17692	0.17686	0.17432	0.17562	0.17449	0.17422	0.1741	0.17507	0.17547	0.17802	0.17745	0.17737	0.17676	0.17745	0.17738	0.17942	0.17951	0.17983	0.17926	0.18051	0.17948	0.18292	0.18515	0.18492	0.18618	0.18577	0.18472	0.18597	0.18553	0.18712	0.18571	0.18263	0.18077	0.17954	0.17956	0.18018	0.18514	0.18392	0.1851	0.18606	0.18801	0.18769	0.19151	0.19571	0.19677	0.19791	0.19867
567	628.723	0.17705	0.17641	0.17631	0.1738	0.17542	0.17426	0.17369	0.17421	0.17526	0.1753	0.17794	0.17725	0.17737	0.17684	0.17758	0.17725	0.1796	0.17976	0.18007	0.17995	0.18118	0.17998	0.18382	0.18614	0.18581	0.1874	0.18718	0.1858	0.18762	0.18654	0.18876	0.18735	0.18528	0.18279	0.18162	0.18164	0.1825	0.18724	0.18582	0.18671	0.18783	0.18936	0.18945	0.19251	0.19701	0.19822	0.19899	0.19992
568	628.931	0.1767	0.176	0.17628	0.17394	0.17514	0.17398	0.17376	0.17398	0.17492	0.17548	0.17805	0.17741	0.17793	0.17703	0.17784	0.17713	0.17923	0.18	0.1806	0.1803	0.18174	0.18084	0.18434	0.18655	0.18663	0.18843	0.18823	0.18766	0.18877	0.18871	0.19085	0.18943	0.18698	0.18492	0.18394	0.18415	0.18378	0.18889	0.18746	0.18895	0.18993	0.19136	0.19073	0.19439	0.19857	0.19916	0.19991	0.20103
569	629.139	0.17673	0.17613	0.1762	0.17376	0.17534	0.17385	0.17372	0.17363	0.17499	0.17528	0.1783	0.17728	0.17753	0.17739	0.17774	0.17786	0.17987	0.18005	0.18077	0.18086	0.18198	0.18119	0.18512	0.1876	0.18792	0.18929	0.18925	0.18855	0.1902	0.18998	0.19294	0.19107	0.1893	0.1874	0.18596	0.18651	0.18609	0.19122	0.18947	0.1904	0.19117	0.19277	0.19261	0.19588	0.19978	0.20087	0.20149	0.20204
570	629.347	0.17564	0.17545	0.17562	0.17322	0.17435	0.17359	0.17316	0.17333	0.17457	0.17485	0.17738	0.17698	0.17726	0.17675	0.17763	0.17745	0.17998	0.18004	0.18073	0.18074	0.18231	0.18122	0.18558	0.18793	0.18821	0.18984	0.19026	0.18976	0.19124	0.19138	0.19362	0.19301	0.19062	0.18895	0.18769	0.18796	0.18787	0.1926	0.19089	0.19165	0.19206	0.19431	0.19345	0.1969	0.2011	0.20145	0.20265	0.20282
571	629.555	0.17579	0.17559	0.17572	0.17377	0.17526	0.17368	0.17336	0.17379	0.17471	0.17529	0.17794	0.17736	0.17769	0.17725	0.17812	0.17789	0.18015	0.18085	0.18156	0.18199	0.18351	0.18227	0.18647	0.18901	0.18941	0.19137	0.19192	0.19145	0.19326	0.19288	0.19589	0.1953	0.19326	0.19147	0.19029	0.1903	0.19048	0.19488	0.19308	0.19431	0.19445	0.19609	0.19553	0.19886	0.20304	0.20335	0.20437	0.20529
572	629.763	0.17545	0.17485	0.17506	0.17289	0.17421	0.17309	0.17305	0.17325	0.17418	0.17465	0.17767	0.17684	0.17728	0.17703	0.17792	0.17759	0.18001	0.18066	0.18149	0.1813	0.18292	0.1825	0.18636	0.18931	0.18963	0.19176	0.19199	0.19191	0.19376	0.19419	0.197	0.19641	0.19483	0.19283	0.19185	0.19214	0.19169	0.19626	0.19449	0.19523	0.19554	0.19731	0.19686	0.19977	0.20355	0.2046	0.20506	0.20553
573	629.97	0.17509	0.17435	0.17488	0.17241	0.17397	0.17299	0.17266	0.17278	0.17396	0.17411	0.1772	0.17671	0.17721	0.17666	0.17756	0.17753	0.18006	0.1807	0.18148	0.18167	0.18344	0.18275	0.18703	0.18977	0.1902	0.19234	0.19282	0.19243	0.19497	0.19493	0.19831	0.19804	0.19623	0.19451	0.19361	0.19371	0.19357	0.19803	0.19591	0.19684	0.19699	0.19864	0.19775	0.20121	0.20497	0.20536	0.20588	0.20593
574	630.178	0.17479	0.17421	0.1747	0.17219	0.17388	0.17298	0.17254	0.17281	0.17434	0.17466	0.17741	0.17654	0.17724	0.17702	0.17777	0.17785	0.18039	0.18101	0.18205	0.18208	0.18369	0.18316	0.18745	0.19077	0.1907	0.19305	0.19399	0.19395	0.196	0.19656	0.1997	0.19962	0.19826	0.19647	0.19567	0.19565	0.19528	0.19939	0.19822	0.1984	0.19862	0.20009	0.19913	0.20257	0.20635	0.20688	0.20722	0.20777
575	630.386	0.1755	0.17506	0.17563	0.17303	0.17419	0.17369	0.17302	0.17342	0.17431	0.17524	0.178	0.17757	0.17778	0.17779	0.17903	0.17866	0.18127	0.18195	0.18279	0.18326	0.18502	0.18459	0.18862	0.19158	0.19243	0.19466	0.19559	0.19577	0.19766	0.19869	0.20171	0.20163	0.20052	0.19878	0.19817	0.19793	0.1977	0.20205	0.1999	0.20054	0.20074	0.20208	0.20159	0.20458	0.20812	0.20874	0.20903	0.20935
576	630.594	0.17557	0.17527	0.17515	0.17299	0.1748	0.17386	0.17329	0.17345	0.17497	0.17563	0.17828	0.17805	0.17823	0.17836	0.17871	0.17921	0.18162	0.18257	0.18332	0.18386	0.18541	0.18515	0.18969	0.1923	0.19336	0.19559	0.19651	0.19679	0.19921	0.20003	0.20339	0.20346	0.20215	0.20081	0.19997	0.19991	0.19994	0.20391	0.20193	0.2025	0.20233	0.20413	0.2033	0.20565	0.20932	0.2098	0.20995	0.21071
577	630.802	0.17547	0.1749	0.17526	0.17279	0.17432	0.17339	0.17317	0.17378	0.175	0.17539	0.17825	0.17769	0.17817	0.17829	0.17919	0.17891	0.18163	0.18274	0.18352	0.18396	0.18574	0.1856	0.19	0.1932	0.19371	0.19651	0.1973	0.19771	0.19998	0.20118	0.20449	0.20439	0.2038	0.2022	0.20162	0.20145	0.20095	0.2055	0.20314	0.20321	0.20358	0.20493	0.20416	0.20717	0.21038	0.21064	0.21134	0.21139
578	631.01	0.17529	0.17474	0.1754	0.17262	0.17469	0.17341	0.17337	0.17361	0.17525	0.17558	0.17865	0.17805	0.17843	0.17838	0.17944	0.17951	0.18202	0.18336	0.18413	0.18434	0.18629	0.18612	0.19027	0.19361	0.19478	0.19703	0.19843	0.19853	0.20108	0.20209	0.20567	0.20631	0.20548	0.20385	0.20307	0.20316	0.20296	0.2071	0.20484	0.20495	0.20497	0.2067	0.20572	0.20831	0.21191	0.21238	0.21212	0.21256
579	631.217	0.17565	0.1755	0.17554	0.17305	0.17517	0.17415	0.17384	0.17428	0.17564	0.17598	0.1789	0.1786	0.1788	0.17905	0.18	0.17999	0.18292	0.18367	0.18444	0.18525	0.18731	0.18719	0.19148	0.19449	0.19552	0.19781	0.19943	0.19984	0.20239	0.20359	0.20701	0.20767	0.20697	0.20562	0.20529	0.20528	0.20492	0.2086	0.20657	0.20651	0.20684	0.20818	0.2072	0.20945	0.2133	0.2131	0.21384	0.21392
580	631.425	0.17598	0.17609	0.17613	0.17369	0.17493	0.17474	0.17417	0.1745	0.17617	0.17651	0.1794	0.17907	0.17953	0.17923	0.18061	0.18072	0.18345	0.18445	0.18567	0.18561	0.18796	0.18774	0.19235	0.1954	0.19647	0.19914	0.20038	0.20071	0.20348	0.20487	0.20831	0.2092	0.20883	0.20767	0.20692	0.20695	0.20679	0.2104	0.20822	0.20849	0.20845	0.20947	0.20818	0.21158	0.21456	0.21455	0.21488	0.21494
581	631.633	0.17624	0.17615	0.17631	0.17429	0.17562	0.1749	0.1748	0.1754	0.17668	0.17698	0.17987	0.17973	0.18036	0.18011	0.18137	0.18144	0.18404	0.18523	0.18642	0.18675	0.18903	0.18819	0.19281	0.19608	0.19698	0.20008	0.20153	0.20196	0.2047	0.20578	0.20972	0.21043	0.21012	0.20899	0.20831	0.20882	0.2083	0.21214	0.20978	0.20988	0.20969	0.21092	0.21005	0.21247	0.21595	0.21585	0.21615	0.21638
582	631.841	0.17643	0.1763	0.17679	0.17466	0.1762	0.17509	0.17506	0.17552	0.17669	0.17768	0.18058	0.18008	0.18109	0.18097	0.18167	0.18209	0.18464	0.18561	0.18699	0.18758	0.18919	0.18882	0.19355	0.19697	0.19796	0.20067	0.20179	0.2025	0.20571	0.20686	0.2108	0.21146	0.21156	0.21036	0.20985	0.20992	0.20969	0.21333	0.21094	0.21108	0.21096	0.21223	0.21102	0.21348	0.21675	0.21681	0.2168	0.217
583	632.049	0.17732	0.17644	0.17689	0.17501	0.17672	0.17619	0.17564	0.17578	0.17745	0.17837	0.18115	0.18086	0.18127	0.18123	0.18243	0.18258	0.18538	0.18629	0.1876	0.18793	0.18992	0.1896	0.19449	0.19782	0.19855	0.2014	0.20269	0.20344	0.20622	0.2077	0.2115	0.21255	0.21257	0.21123	0.21106	0.21156	0.21089	0.21465	0.21272	0.21267	0.21208	0.21348	0.21178	0.21448	0.21785	0.21779	0.21803	0.21777
584	632.256	0.17734	0.17707	0.17777	0.17522	0.1768	0.17622	0.17616	0.17668	0.1783	0.17862	0.18166	0.18142	0.18182	0.18213	0.18301	0.1831	0.18581	0.18694	0.18812	0.18878	0.19066	0.19028	0.19487	0.1985	0.1996	0.20203	0.20368	0.20389	0.20718	0.20843	0.21255	0.21377	0.21361	0.21307	0.21237	0.21267	0.21238	0.21638	0.21356	0.21357	0.21369	0.21464	0.21325	0.2159	0.21927	0.21933	0.21852	0.21861
585	632.464	0.1778	0.17778	0.17851	0.17591	0.17804	0.17723	0.17666	0.17726	0.1784	0.1795	0.18247	0.18205	0.18248	0.18299	0.18344	0.18411	0.18654	0.18747	0.18905	0.18905	0.19136	0.19139	0.19578	0.19949	0.20004	0.2029	0.20451	0.20496	0.20799	0.2095	0.21364	0.2147	0.21481	0.21396	0.21374	0.21386	0.21376	0.21771	0.2149	0.21471	0.21503	0.21562	0.21442	0.21695	0.22027	0.21987	0.21981	0.21925
586	632.672	0.17872	0.17884	0.17887	0.17697	0.17862	0.1776	0.1776	0.17793	0.17971	0.18057	0.18311	0.18293	0.18351	0.18349	0.18486	0.18527	0.18758	0.18898	0.18998	0.19017	0.19231	0.19206	0.19674	0.20031	0.20104	0.20385	0.2053	0.20595	0.20908	0.21044	0.21477	0.21616	0.21624	0.21541	0.21524	0.21497	0.21483	0.21893	0.21611	0.21634	0.21574	0.21705	0.21545	0.21783	0.22105	0.22088	0.22055	0.22051
587	632.88	0.17979	0.17918	0.1796	0.17807	0.17942	0.17882	0.17851	0.17929	0.18065	0.18145	0.1842	0.18414	0.18436	0.18464	0.18563	0.18596	0.18883	0.1898	0.19093	0.19137	0.19343	0.19328	0.19767	0.20109	0.20207	0.20495	0.20662	0.20722	0.20978	0.21197	0.21567	0.21706	0.2175	0.21682	0.21641	0.21641	0.21647	0.22023	0.21756	0.21791	0.21744	0.21801	0.21627	0.21927	0.2221	0.22173	0.2218	0.22141
588	633.087	0.18019	0.18001	0.18078	0.17838	0.18027	0.17961	0.17952	0.17983	0.18183	0.18205	0.18496	0.18503	0.18538	0.18569	0.18658	0.18673	0.18942	0.19069	0.19168	0.19217	0.19447	0.19377	0.19837	0.20166	0.20262	0.20524	0.20678	0.20764	0.21073	0.21208	0.21647	0.21787	0.21838	0.21748	0.21742	0.21787	0.21756	0.22102	0.21852	0.21848	0.21783	0.21873	0.2173	0.21999	0.22261	0.22273	0.22249	0.22202
589	633.295	0.18099	0.18032	0.18094	0.17892	0.18129	0.18044	0.18035	0.18087	0.18192	0.18264	0.18585	0.1856	0.18604	0.18643	0.1871	0.18715	0.19004	0.19144	0.19241	0.19302	0.19484	0.19468	0.19923	0.20232	0.2035	0.20556	0.20736	0.20814	0.21138	0.21284	0.21707	0.21869	0.21908	0.21877	0.21856	0.21892	0.21822	0.22217	0.21948	0.21933	0.21926	0.21972	0.21857	0.22071	0.22353	0.22308	0.22272	0.22248
590	633.503	0.18181	0.18147	0.18233	0.18004	0.18184	0.1811	0.18108	0.18178	0.18343	0.18382	0.18685	0.1865	0.18747	0.1871	0.18833	0.18836	0.19141	0.19255	0.19389	0.19402	0.19586	0.19549	0.20001	0.2034	0.20425	0.20714	0.20857	0.20913	0.21228	0.21351	0.2176	0.21932	0.22006	0.21977	0.21965	0.22	0.22002	0.22313	0.22066	0.22001	0.21977	0.22073	0.21944	0.22156	0.22429	0.22409	0.2237	0.22312
591	633.711	0.18262	0.1826	0.18352	0.18154	0.18298	0.18247	0.18242	0.18283	0.18454	0.18509	0.18827	0.18782	0.18846	0.18844	0.18922	0.18976	0.19256	0.19355	0.19458	0.19536	0.19699	0.19665	0.2013	0.20424	0.2052	0.20778	0.20889	0.21003	0.213	0.21444	0.21872	0.22008	0.2207	0.22038	0.22059	0.22115	0.22065	0.22473	0.2214	0.22146	0.22101	0.22171	0.2202	0.22248	0.22491	0.22486	0.22424	0.22381
592	633.918	0.18389	0.18374	0.18411	0.18228	0.18393	0.18371	0.18335	0.18374	0.18572	0.18616	0.18948	0.18874	0.18955	0.18916	0.19062	0.19093	0.19363	0.19466	0.1957	0.1962	0.19819	0.19778	0.20229	0.20496	0.20584	0.2086	0.20998	0.21061	0.21374	0.21523	0.21943	0.22112	0.22189	0.22141	0.22148	0.2218	0.22164	0.22506	0.22278	0.22236	0.22173	0.22287	0.22065	0.22307	0.22576	0.2258	0.22513	0.22427
593	634.126	0.18512	0.18478	0.18525	0.18312	0.18537	0.18442	0.18433	0.18494	0.18624	0.18723	0.18993	0.18995	0.19084	0.1907	0.19178	0.19213	0.19459	0.19561	0.19712	0.19721	0.19909	0.19861	0.20293	0.20597	0.20697	0.20948	0.21045	0.21129	0.21447	0.21581	0.21982	0.22182	0.22211	0.22225	0.22246	0.22278	0.22247	0.22601	0.22354	0.2228	0.22245	0.22338	0.22168	0.22394	0.22625	0.22618	0.22584	0.2253
594	634.334	0.1862	0.18608	0.18691	0.18511	0.18671	0.18593	0.18562	0.18673	0.18821	0.18909	0.19171	0.19188	0.1922	0.19235	0.19318	0.19336	0.19645	0.19732	0.19855	0.1987	0.20047	0.20006	0.2043	0.20705	0.20805	0.21067	0.21193	0.21279	0.21591	0.21691	0.22067	0.22261	0.22333	0.22339	0.22369	0.22374	0.22375	0.22774	0.22484	0.22462	0.22361	0.22425	0.22289	0.225	0.22772	0.22732	0.22686	0.22623
595	634.542	0.18717	0.18678	0.18751	0.18573	0.18763	0.18692	0.1868	0.18741	0.18926	0.18942	0.19301	0.19295	0.19309	0.19333	0.19447	0.1945	0.19713	0.19804	0.19923	0.19943	0.20117	0.20085	0.20507	0.20808	0.20892	0.21094	0.21221	0.21277	0.21567	0.21739	0.22139	0.2231	0.22354	0.22375	0.22346	0.22445	0.22408	0.22807	0.22563	0.22498	0.22409	0.22499	0.2233	0.22529	0.22773	0.22712	0.22665	0.22652
596	634.749	0.18846	0.18826	0.18901	0.18707	0.18894	0.18786	0.18818	0.18888	0.19048	0.19112	0.19438	0.19383	0.1946	0.19457	0.19603	0.1959	0.19842	0.19955	0.2008	0.20072	0.20251	0.20192	0.20646	0.20919	0.20972	0.21195	0.21351	0.21366	0.21654	0.21781	0.22192	0.2239	0.22401	0.22407	0.22449	0.22512	0.22493	0.22872	0.22598	0.22581	0.22509	0.22592	0.22435	0.22662	0.22818	0.22784	0.22755	0.22711
597	634.957	0.18973	0.1896	0.19038	0.18837	0.19021	0.18916	0.18964	0.19013	0.19172	0.19245	0.19573	0.19545	0.1963	0.19617	0.19719	0.19715	0.20017	0.20114	0.20194	0.20207	0.20423	0.20323	0.20744	0.21018	0.21089	0.21312	0.21433	0.21424	0.21732	0.21885	0.22264	0.22418	0.22538	0.2252	0.22554	0.22592	0.22619	0.22984	0.22704	0.22656	0.22607	0.22642	0.22477	0.22672	0.22888	0.22878	0.22819	0.22709
598	635.165	0.19113	0.19068	0.19134	0.18965	0.19156	0.19095	0.19121	0.19187	0.19318	0.19412	0.19743	0.19692	0.19767	0.19736	0.19871	0.19869	0.20163	0.2022	0.20325	0.20345	0.20517	0.20439	0.20854	0.21129	0.21208	0.21392	0.21516	0.21532	0.21803	0.21939	0.22332	0.22518	0.22554	0.22562	0.22628	0.22712	0.22667	0.23073	0.22798	0.2275	0.22691	0.22726	0.22562	0.2277	0.22982	0.22928	0.22871	0.22776
599	635.372	0.19242	0.19216	0.19311	0.19084	0.19345	0.19256	0.19267	0.19334	0.1949	0.19579	0.19886	0.1988	0.19919	0.19934	0.20023	0.20033	0.20333	0.20378	0.20499	0.20488	0.20663	0.20566	0.20981	0.21283	0.21314	0.21512	0.21603	0.21613	0.21881	0.22022	0.22399	0.2255	0.22651	0.22637	0.22688	0.22772	0.22778	0.23166	0.22886	0.22844	0.22772	0.22802	0.22631	0.22831	0.23068	0.22987	0.22961	0.2284
600	635.58	0.19386	0.19364	0.19397	0.19237	0.19445	0.19372	0.19381	0.19445	0.19622	0.19719	0.20047	0.20012	0.20071	0.20019	0.20132	0.2014	0.20431	0.20516	0.20601	0.20589	0.20773	0.20678	0.21061	0.21356	0.21388	0.21596	0.2168	0.21678	0.21979	0.22104	0.22466	0.22582	0.22677	0.22715	0.22768	0.22833	0.2284	0.23172	0.22968	0.22911	0.22813	0.22817	0.22688	0.22895	0.23134	0.23019	0.22972	0.2289
601	635.788	0.19525	0.19525	0.19599	0.19387	0.19607	0.19527	0.19585	0.19635	0.19781	0.19879	0.20177	0.20141	0.20219	0.20209	0.20304	0.20325	0.20578	0.20662	0.20715	0.2075	0.20876	0.20796	0.21184	0.21463	0.21485	0.21706	0.21785	0.21763	0.22031	0.22151	0.22531	0.22648	0.22782	0.2276	0.22808	0.22907	0.22938	0.23287	0.23036	0.22972	0.22875	0.2293	0.22753	0.22919	0.23191	0.23128	0.23034	0.22977
602	635.996	0.19605	0.19596	0.19663	0.19492	0.1968	0.19611	0.19635	0.19748	0.19889	0.19948	0.20282	0.20237	0.20302	0.20291	0.20404	0.20426	0.20633	0.2077	0.2085	0.20799	0.20961	0.20846	0.21199	0.21552	0.21548	0.21718	0.21778	0.21781	0.22029	0.22133	0.22516	0.22626	0.22728	0.22745	0.22779	0.22917	0.22925	0.23334	0.23024	0.22934	0.22866	0.22892	0.22742	0.22917	0.23177	0.23061	0.23033	0.2292
603	636.203	0.19751	0.19747	0.19833	0.19625	0.19822	0.19759	0.19774	0.19833	0.20041	0.2009	0.20416	0.20384	0.20474	0.20423	0.20521	0.20533	0.20783	0.20867	0.20991	0.20956	0.2111	0.20961	0.21362	0.21611	0.21647	0.21814	0.21859	0.21825	0.221	0.22177	0.22584	0.22678	0.22758	0.22826	0.2288	0.22949	0.22995	0.2335	0.23105	0.23038	0.22974	0.22994	0.22774	0.23022	0.2319	0.23126	0.2303	0.22955
604	636.411	0.19973	0.19978	0.20025	0.1982	0.20011	0.1998	0.19984	0.20125	0.20249	0.20351	0.2063	0.20615	0.20661	0.20674	0.20734	0.20745	0.21024	0.21077	0.21151	0.21102	0.21273	0.21166	0.21523	0.21784	0.21805	0.21945	0.22015	0.21997	0.22234	0.22341	0.22681	0.22799	0.22874	0.22877	0.22956	0.23039	0.23078	0.23486	0.23171	0.23195	0.23092	0.23096	0.22891	0.23093	0.23316	0.23246	0.23204	0.23064
605	636.619	0.20042	0.20055	0.20103	0.19895	0.20106	0.20046	0.20065	0.2013	0.20296	0.20377	0.20672	0.20696	0.20709	0.2072	0.20814	0.20825	0.2104	0.21123	0.21191	0.21188	0.21289	0.21193	0.21558	0.21751	0.21783	0.21951	0.22007	0.21951	0.22206	0.22277	0.22657	0.22774	0.22827	0.22853	0.2299	0.23062	0.23079	0.23462	0.23203	0.23126	0.23054	0.23093	0.22915	0.23026	0.23311	0.23224	0.23145	0.23048
606	636.826	0.20261	0.20216	0.20319	0.20086	0.20309	0.20251	0.20268	0.2036	0.20494	0.20578	0.20878	0.20844	0.20937	0.20885	0.20985	0.20969	0.21192	0.21272	0.21339	0.21346	0.21472	0.21297	0.21675	0.21926	0.21947	0.22077	0.22091	0.22067	0.22313	0.22397	0.22744	0.22851	0.22921	0.22929	0.23013	0.23135	0.23148	0.23523	0.23281	0.23219	0.23141	0.23185	0.22976	0.23144	0.23357	0.23285	0.23227	0.23093
607	637.034	0.20386	0.20351	0.20438	0.20205	0.20391	0.20361	0.20399	0.20443	0.20618	0.20706	0.21006	0.2097	0.21009	0.2101	0.21098	0.2113	0.21318	0.21409	0.2145	0.21426	0.21566	0.21373	0.2176	0.21966	0.22018	0.22126	0.22146	0.22133	0.22347	0.22429	0.22752	0.22872	0.22903	0.2297	0.23039	0.23127	0.23156	0.23581	0.23317	0.23253	0.23112	0.23145	0.22987	0.23175	0.23415	0.23301	0.23204	0.231
608	637.241	0.2053	0.20512	0.2055	0.20336	0.20518	0.20495	0.20479	0.20566	0.2075	0.20829	0.21121	0.21063	0.21139	0.21118	0.21209	0.21181	0.21405	0.21488	0.21526	0.21505	0.21609	0.21472	0.21818	0.2207	0.22049	0.22151	0.22198	0.22132	0.22378	0.22443	0.22808	0.22868	0.22911	0.22936	0.23066	0.23137	0.23112	0.23605	0.23337	0.23269	0.23181	0.23212	0.22989	0.2318	0.23419	0.23302	0.23228	0.23095
609	637.449	0.20689	0.20708	0.20736	0.20519	0.20721	0.20644	0.20679	0.2075	0.20906	0.20969	0.21258	0.21262	0.21305	0.21267	0.21335	0.21342	0.21605	0.21616	0.21664	0.21637	0.21735	0.21595	0.21927	0.22136	0.22147	0.22251	0.22247	0.22229	0.22414	0.22473	0.22814	0.22904	0.22953	0.22974	0.23093	0.23201	0.23238	0.23629	0.23408	0.23319	0.23211	0.23226	0.23053	0.2324	0.2346	0.2335	0.23281	0.2317
610	637.657	0.20879	0.20847	0.20915	0.20698	0.20874	0.20789	0.20827	0.20892	0.21026	0.21091	0.21421	0.21354	0.21437	0.21395	0.2149	0.21439	0.21689	0.21699	0.21765	0.2175	0.21819	0.21693	0.22054	0.22256	0.22227	0.22354	0.22383	0.22296	0.22539	0.22587	0.22882	0.22966	0.23005	0.23014	0.23107	0.23228	0.23289	0.23704	0.23439	0.23371	0.23274	0.23321	0.23127	0.2329	0.23487	0.23407	0.23311	0.23223
611	637.864	0.20998	0.20982	0.21055	0.20829	0.2104	0.20959	0.2096	0.21038	0.21187	0.21252	0.21544	0.21497	0.21504	0.21508	0.21577	0.21556	0.21807	0.21825	0.21887	0.21843	0.21941	0.21774	0.22105	0.22279	0.22291	0.22405	0.22432	0.22351	0.22556	0.22595	0.22952	0.23	0.23038	0.2306	0.23158	0.23226	0.23289	0.23737	0.23457	0.23407	0.23328	0.23319	0.23172	0.23319	0.23563	0.2343	0.23326	0.23233
612	638.072	0.21169	0.21167	0.21186	0.20986	0.21164	0.21074	0.21101	0.21177	0.21308	0.21377	0.21692	0.21565	0.21658	0.21671	0.21709	0.21675	0.21899	0.21924	0.21952	0.21932	0.22017	0.21862	0.22188	0.22404	0.22387	0.22471	0.22502	0.22405	0.22623	0.22659	0.22947	0.23042	0.2307	0.23104	0.23189	0.23284	0.2333	0.23763	0.23526	0.23457	0.23378	0.23379	0.23185	0.23346	0.23603	0.23463	0.23387	0.23273
613	638.28	0.2134	0.21318	0.21364	0.21097	0.21333	0.21235	0.21252	0.21282	0.21421	0.21512	0.21795	0.2174	0.21754	0.21766	0.21811	0.21764	0.22022	0.22047	0.22061	0.22016	0.221	0.21941	0.22275	0.22456	0.22431	0.22524	0.22569	0.22468	0.22676	0.22705	0.2302	0.23115	0.23108	0.23098	0.23237	0.23325	0.23384	0.238	0.23581	0.23493	0.23418	0.23414	0.23202	0.23379	0.23622	0.23511	0.23407	0.23288
614	638.487	0.21509	0.21472	0.2149	0.21305	0.21496	0.2136	0.21378	0.21434	0.21557	0.21631	0.21868	0.21815	0.21841	0.21842	0.21893	0.21851	0.22036	0.22124	0.22159	0.22104	0.2219	0.22065	0.2233	0.22577	0.22501	0.22616	0.22595	0.22563	0.22703	0.22737	0.23054	0.23105	0.23145	0.23151	0.23225	0.23359	0.2344	0.23834	0.23593	0.23525	0.23392	0.23438	0.23243	0.23448	0.2366	0.23535	0.23476	0.23316
615	638.695	0.21636	0.21591	0.21656	0.21376	0.21614	0.21453	0.21501	0.21536	0.21684	0.21756	0.21988	0.21931	0.21958	0.21929	0.21981	0.2198	0.22155	0.22212	0.22246	0.22132	0.22274	0.22084	0.22424	0.22612	0.22577	0.22701	0.22674	0.22587	0.22771	0.22789	0.23124	0.23177	0.23159	0.23162	0.23275	0.2339	0.2344	0.23876	0.23592	0.23566	0.2344	0.23498	0.23287	0.23454	0.23647	0.23532	0.23475	0.23327
616	638.902	0.21734	0.21702	0.21805	0.21537	0.21677	0.21577	0.21578	0.21623	0.21741	0.21859	0.22081	0.22028	0.22082	0.22015	0.22076	0.22029	0.22276	0.22229	0.22311	0.22254	0.22328	0.22164	0.22464	0.22696	0.22644	0.22729	0.22709	0.22627	0.22808	0.22849	0.23127	0.23178	0.2317	0.23189	0.23297	0.23372	0.23487	0.23907	0.23636	0.2357	0.23481	0.23507	0.23306	0.23511	0.23704	0.23596	0.23474	0.23351
617	639.11	0.21902	0.21818	0.21865	0.21678	0.21809	0.21684	0.21661	0.21726	0.21849	0.21865	0.22174	0.22114	0.22123	0.22073	0.22108	0.22078	0.22305	0.22324	0.22378	0.22324	0.22389	0.22209	0.2252	0.22745	0.22699	0.22767	0.22765	0.22672	0.2284	0.22826	0.23142	0.23164	0.23151	0.23192	0.23269	0.23421	0.23475	0.23896	0.23634	0.23609	0.2347	0.23535	0.23326	0.23495	0.23711	0.23608	0.23523	0.23354
618	639.318	0.22001	0.21945	0.21987	0.21719	0.21914	0.2178	0.21749	0.21807	0.21955	0.21976	0.22235	0.22184	0.22215	0.22176	0.22214	0.22145	0.22413	0.22394	0.22402	0.22378	0.22429	0.22266	0.22584	0.22779	0.22745	0.22827	0.22799	0.22684	0.22862	0.22869	0.23172	0.2324	0.2322	0.23164	0.23247	0.23404	0.23444	0.23899	0.23643	0.23616	0.23545	0.23527	0.2332	0.23524	0.23725	0.23641	0.23508	0.23341
619	639.525	0.22163	0.22128	0.22112	0.21875	0.22036	0.21903	0.21863	0.21931	0.22076	0.22119	0.2236	0.22321	0.22301	0.2228	0.22311	0.22265	0.22462	0.22504	0.22494	0.22466	0.22545	0.22345	0.22677	0.22871	0.22836	0.22886	0.22876	0.22792	0.22908	0.22935	0.23219	0.2328	0.23266	0.23241	0.23323	0.23479	0.23515	0.23949	0.23706	0.23672	0.23526	0.23607	0.23377	0.23532	0.23796	0.23667	0.23553	0.23399
620	639.733	0.22292	0.22275	0.22263	0.22007	0.22161	0.22022	0.21966	0.2203	0.22146	0.22172	0.22459	0.2238	0.22391	0.22377	0.22387	0.22358	0.2252	0.22566	0.22589	0.22549	0.22615	0.22438	0.22743	0.22943	0.22858	0.22929	0.22926	0.22819	0.22966	0.22995	0.23262	0.23282	0.23255	0.23251	0.23353	0.23459	0.23547	0.23986	0.23726	0.23673	0.23587	0.23626	0.23391	0.23571	0.23819	0.23705	0.23596	0.2346
621	639.94	0.22439	0.22389	0.22348	0.22134	0.22276	0.22154	0.22093	0.22141	0.22237	0.22326	0.22568	0.22505	0.22524	0.22486	0.22503	0.22438	0.22652	0.2268	0.22685	0.22611	0.22713	0.22539	0.22778	0.23008	0.22954	0.23038	0.22998	0.22898	0.23034	0.23043	0.23322	0.23321	0.233	0.23317	0.23379	0.23503	0.23591	0.24005	0.23764	0.23743	0.23628	0.23635	0.23451	0.23631	0.23819	0.23702	0.23608	0.23485
622	640.148	0.22539	0.2246	0.22496	0.22199	0.22346	0.22214	0.22184	0.22216	0.22332	0.22364	0.22641	0.22566	0.22557	0.22511	0.22556	0.22481	0.22716	0.22726	0.22758	0.22642	0.22708	0.22562	0.22853	0.23037	0.23014	0.23078	0.23029	0.22919	0.23057	0.23055	0.23339	0.23324	0.23304	0.23328	0.23371	0.23482	0.23591	0.2401	0.23753	0.23766	0.23629	0.23652	0.23453	0.23635	0.23891	0.23733	0.23591	0.23495
623	640.355	0.22589	0.2255	0.22553	0.22289	0.22436	0.22303	0.22254	0.22284	0.22386	0.22397	0.2272	0.22591	0.2262	0.22556	0.22608	0.22531	0.22742	0.22802	0.22755	0.22697	0.22769	0.2262	0.22869	0.23062	0.23004	0.23095	0.23059	0.2292	0.2307	0.23023	0.23365	0.23366	0.23348	0.23281	0.23349	0.23526	0.2355	0.24023	0.23776	0.23709	0.23653	0.23639	0.23444	0.23624	0.23847	0.23718	0.23636	0.23456
624	640.563	0.22731	0.22684	0.22684	0.22379	0.22569	0.2243	0.22366	0.22403	0.22462	0.22551	0.22807	0.22728	0.22746	0.22671	0.22687	0.22633	0.22836	0.22845	0.22884	0.22797	0.22842	0.22726	0.22995	0.23115	0.23072	0.23171	0.23134	0.23028	0.23167	0.23163	0.23423	0.23435	0.23386	0.23361	0.23413	0.23543	0.23657	0.24089	0.23833	0.23816	0.23666	0.23743	0.23489	0.23685	0.2388	0.23776	0.23707	0.23524
625	640.77	0.22818	0.22758	0.22765	0.22458	0.22559	0.22481	0.22436	0.22455	0.22557	0.2261	0.2284	0.2275	0.22732	0.22699	0.22732	0.2269	0.22916	0.22868	0.22881	0.22814	0.22868	0.22707	0.23003	0.23171	0.23101	0.2317	0.23141	0.2301	0.23135	0.23137	0.23407	0.23389	0.23367	0.23353	0.23398	0.23534	0.23606	0.24071	0.23871	0.23788	0.23672	0.23688	0.23473	0.23655	0.23848	0.23774	0.23662	0.23478
626	640.978	0.22928	0.22877	0.22885	0.2259	0.22708	0.22606	0.22518	0.22553	0.22685	0.22685	0.22917	0.22825	0.22842	0.22814	0.22845	0.22786	0.2299	0.22962	0.23013	0.22922	0.22999	0.22827	0.23051	0.23277	0.23196	0.23252	0.23277	0.23084	0.23231	0.23223	0.23525	0.23498	0.23422	0.23386	0.23486	0.23589	0.23675	0.24095	0.23837	0.23812	0.23722	0.23772	0.23537	0.23699	0.23919	0.23804	0.23712	0.23578
627	641.186	0.23064	0.22989	0.23004	0.22737	0.2286	0.22714	0.22626	0.22656	0.22775	0.22824	0.23068	0.22947	0.22984	0.22903	0.2291	0.22867	0.23119	0.23084	0.23096	0.23014	0.23086	0.2294	0.23196	0.23354	0.23278	0.23367	0.23328	0.2317	0.23297	0.23316	0.23578	0.23561	0.23517	0.23442	0.23527	0.23658	0.23738	0.24194	0.23941	0.23882	0.23811	0.23812	0.23598	0.23797	0.23966	0.23851	0.23767	0.23638
628	641.393	0.23093	0.23054	0.23045	0.2275	0.22887	0.22762	0.22687	0.22733	0.22808	0.22831	0.23053	0.22994	0.23017	0.22928	0.22966	0.22917	0.23088	0.23104	0.23079	0.23045	0.23099	0.22953	0.23185	0.23356	0.23306	0.23364	0.23319	0.23172	0.23333	0.23261	0.23541	0.23561	0.23451	0.23462	0.23499	0.23649	0.23678	0.24151	0.23919	0.23859	0.23761	0.23804	0.23586	0.23755	0.23932	0.23846	0.23779	0.23624
629	641.601	0.23166	0.2314	0.23088	0.22845	0.22967	0.22835	0.2276	0.22758	0.22858	0.22906	0.23095	0.23039	0.23069	0.2303	0.23006	0.22934	0.23161	0.23104	0.2319	0.23087	0.23153	0.22962	0.23247	0.23381	0.23352	0.2342	0.23373	0.23214	0.23361	0.23344	0.23566	0.23545	0.23499	0.23418	0.23528	0.23662	0.23716	0.24134	0.2393	0.23915	0.23768	0.23827	0.23611	0.23744	0.23935	0.23877	0.23781	0.23617
630	641.808	0.23248	0.23194	0.23191	0.22895	0.23028	0.22905	0.22804	0.22828	0.22927	0.22956	0.23188	0.23144	0.23092	0.23065	0.23081	0.23008	0.23204	0.23203	0.23173	0.23094	0.23204	0.23013	0.2326	0.23444	0.2338	0.23387	0.23401	0.23235	0.23335	0.23347	0.23587	0.23572	0.23474	0.23472	0.23524	0.23653	0.23681	0.24186	0.23917	0.2386	0.23789	0.23813	0.23602	0.23775	0.2402	0.23883	0.23776	0.2364
631	642.016	0.23273	0.23259	0.23282	0.22985	0.2311	0.2295	0.22905	0.22877	0.22981	0.23009	0.23223	0.23162	0.23194	0.23104	0.23126	0.23056	0.23225	0.23254	0.23254	0.23156	0.23242	0.23078	0.23364	0.23462	0.23389	0.23466	0.23434	0.23273	0.23404	0.23359	0.23635	0.23595	0.23517	0.23477	0.23515	0.23664	0.23709	0.24154	0.23949	0.23874	0.23766	0.23834	0.23628	0.238	0.24	0.23918	0.2378	0.23637
632	642.223	0.2334	0.23296	0.23288	0.23007	0.23144	0.2299	0.22947	0.2293	0.23015	0.23045	0.23298	0.23173	0.23181	0.23116	0.23168	0.2314	0.23279	0.23278	0.23293	0.23212	0.23257	0.23042	0.2337	0.23507	0.23418	0.23504	0.23452	0.2329	0.2343	0.23382	0.23633	0.23641	0.23529	0.23457	0.23487	0.23656	0.23701	0.2415	0.2393	0.23889	0.238	0.23816	0.23612	0.23796	0.24005	0.23873	0.2378	0.23622
633	642.431	0.23454	0.23382	0.23342	0.23108	0.23234	0.23073	0.2299	0.23025	0.23115	0.23124	0.23336	0.23233	0.23259	0.23187	0.23237	0.23138	0.23301	0.23331	0.2332	0.23248	0.23334	0.23123	0.23382	0.23583	0.23458	0.23552	0.23467	0.23356	0.23456	0.23412	0.23678	0.23664	0.23543	0.23499	0.23533	0.2364	0.2375	0.24175	0.23914	0.23903	0.23794	0.23819	0.23645	0.23789	0.23998	0.23892	0.2378	0.23655
634	642.638	0.23443	0.23373	0.23442	0.23119	0.23303	0.23128	0.23039	0.23042	0.23136	0.23161	0.23405	0.23287	0.23288	0.232	0.23227	0.23188	0.23375	0.23326	0.23378	0.23275	0.23353	0.2317	0.23458	0.2355	0.23503	0.23558	0.23488	0.23371	0.23503	0.23402	0.23683	0.23629	0.23569	0.23533	0.2354	0.23677	0.23732	0.24193	0.23934	0.23857	0.23796	0.23846	0.23622	0.23778	0.23998	0.23919	0.23799	0.23679
635	642.846	0.23513	0.23438	0.23482	0.23255	0.23349	0.2318	0.23111	0.23132	0.23215	0.23215	0.2347	0.23377	0.23364	0.23307	0.23348	0.23235	0.23444	0.23423	0.23432	0.23355	0.23397	0.23219	0.23477	0.23612	0.23554	0.23593	0.23547	0.23404	0.23517	0.23478	0.23726	0.23642	0.23581	0.23515	0.2359	0.23678	0.23763	0.24198	0.23991	0.23911	0.23853	0.23859	0.23689	0.23822	0.2404	0.2392	0.23776	0.23722
636	643.053	0.23566	0.23501	0.23542	0.23293	0.23393	0.23237	0.23161	0.23159	0.23229	0.23304	0.23535	0.23449	0.23429	0.23351	0.23383	0.23252	0.23508	0.2348	0.2349	0.23371	0.23442	0.23243	0.2352	0.23691	0.2359	0.23653	0.23575	0.2343	0.2352	0.2351	0.23781	0.23727	0.23622	0.2351	0.23578	0.23678	0.23746	0.24207	0.24028	0.23933	0.23844	0.23874	0.23661	0.23839	0.24064	0.23925	0.23839	0.23693
637	643.26	0.23666	0.23612	0.23656	0.23359	0.23512	0.2337	0.23285	0.23293	0.23388	0.23397	0.23609	0.23519	0.23508	0.23438	0.23414	0.23408	0.23587	0.23559	0.23546	0.23463	0.23551	0.23363	0.23575	0.23789	0.23706	0.23707	0.2364	0.2348	0.23648	0.23601	0.23834	0.23777	0.23663	0.23581	0.23642	0.2374	0.23798	0.24289	0.2401	0.23983	0.23883	0.23904	0.23729	0.23903	0.24105	0.23993	0.23887	0.23726
638	643.468	0.23715	0.23695	0.23717	0.23467	0.23591	0.23401	0.23372	0.23382	0.23456	0.23468	0.23707	0.23623	0.2362	0.23546	0.23551	0.23455	0.23645	0.23656	0.23635	0.23538	0.23607	0.2345	0.2366	0.23847	0.23761	0.23767	0.23741	0.23534	0.23681	0.2364	0.23848	0.2384	0.23728	0.23659	0.23657	0.23803	0.23836	0.24308	0.24068	0.24019	0.23923	0.23943	0.23757	0.23914	0.24147	0.2403	0.23925	0.23786
639	643.675	0.23699	0.23692	0.23703	0.23477	0.23573	0.23455	0.23353	0.23378	0.2345	0.23478	0.23684	0.2361	0.23619	0.23523	0.23539	0.23439	0.23649	0.23595	0.23623	0.23536	0.23561	0.23391	0.23636	0.23825	0.23702	0.23769	0.23705	0.23536	0.23665	0.23585	0.2382	0.23778	0.23693	0.2356	0.23627	0.2374	0.23795	0.2427	0.24022	0.2399	0.23912	0.23926	0.23699	0.23901	0.24118	0.23988	0.2386	0.23765
640	643.883	0.23746	0.23759	0.23766	0.23505	0.23657	0.23519	0.23433	0.23434	0.23526	0.23558	0.23743	0.2362	0.23635	0.23574	0.23557	0.2353	0.23692	0.23696	0.23665	0.23605	0.23612	0.23478	0.2371	0.23861	0.23774	0.23796	0.23752	0.23571	0.23694	0.23607	0.2386	0.23813	0.23716	0.23628	0.2362	0.23749	0.23824	0.24251	0.24056	0.23975	0.23894	0.23982	0.23723	0.23862	0.24102	0.24015	0.2392	0.23735
641	644.09	0.23737	0.23683	0.23707	0.23471	0.23595	0.23468	0.2342	0.23375	0.23468	0.23492	0.23701	0.23601	0.23596	0.23528	0.23542	0.23467	0.23645	0.23645	0.23649	0.23549	0.23592	0.23411	0.23622	0.23808	0.23721	0.23752	0.23667	0.23473	0.23611	0.23589	0.23815	0.23757	0.2366	0.23554	0.23572	0.23675	0.23716	0.24198	0.23965	0.23936	0.23822	0.23861	0.23645	0.23832	0.24044	0.23923	0.23783	0.23669
642	644.298	0.23746	0.23735	0.23808	0.23531	0.23689	0.23544	0.23465	0.23468	0.23553	0.23556	0.23774	0.23662	0.237	0.23594	0.23595	0.23516	0.23723	0.23676	0.23695	0.23596	0.23645	0.23442	0.23702	0.23836	0.23753	0.23818	0.23713	0.23551	0.23691	0.2362	0.23851	0.23804	0.23678	0.23603	0.23615	0.23685	0.23758	0.24181	0.2398	0.23946	0.23861	0.23862	0.23673	0.23848	0.2408	0.24016	0.23846	0.23714
643	644.505	0.23797	0.23803	0.23833	0.23573	0.23713	0.23583	0.23513	0.23514	0.23587	0.23594	0.23813	0.23736	0.23673	0.23628	0.2365	0.23574	0.2375	0.23713	0.23712	0.23548	0.23681	0.23459	0.23728	0.23852	0.23764	0.23833	0.23733	0.23582	0.2371	0.23662	0.23862	0.23815	0.23724	0.23621	0.23616	0.23691	0.23782	0.24212	0.24008	0.23924	0.23891	0.23891	0.23678	0.23853	0.24066	0.23973	0.23807	0.23737
644	644.713	0.23824	0.23831	0.23865	0.23628	0.23807	0.2364	0.23555	0.23549	0.23657	0.23621	0.23879	0.2377	0.23793	0.2369	0.23702	0.23608	0.23794	0.23763	0.23755	0.23668	0.23757	0.2351	0.2381	0.23952	0.23848	0.23866	0.2378	0.23635	0.23743	0.23655	0.23898	0.23819	0.23734	0.23631	0.23643	0.23739	0.2374	0.24239	0.24003	0.23969	0.2391	0.23916	0.23702	0.23882	0.24108	0.2397	0.23883	0.23721
645	644.92	0.23819	0.2384	0.23886	0.23624	0.23789	0.23631	0.23573	0.23555	0.23646	0.23674	0.23835	0.23765	0.23757	0.23676	0.23719	0.2361	0.2379	0.23765	0.23738	0.23622	0.23739	0.23494	0.23784	0.23916	0.23824	0.23816	0.23782	0.23608	0.23711	0.23654	0.23864	0.23773	0.23714	0.23601	0.23598	0.23708	0.23743	0.2419	0.23998	0.23935	0.23839	0.23928	0.2368	0.23838	0.2407	0.23925	0.23812	0.23718
646	645.127	0.23846	0.23833	0.2388	0.23653	0.23809	0.23646	0.236	0.23571	0.2367	0.23694	0.23915	0.23775	0.23782	0.23693	0.23696	0.23633	0.23807	0.2377	0.23757	0.23669	0.23734	0.23545	0.23773	0.23963	0.23819	0.23873	0.23814	0.23617	0.23714	0.23633	0.2387	0.23818	0.23703	0.23624	0.23575	0.23689	0.23739	0.24215	0.23996	0.23923	0.23852	0.23888	0.23691	0.23834	0.24069	0.23948	0.23838	0.23732
647	645.335	0.23914	0.23908	0.239	0.237	0.23835	0.23726	0.23655	0.23642	0.23702	0.2374	0.23944	0.23803	0.23826	0.23746	0.23774	0.23692	0.23823	0.23821	0.23805	0.23721	0.23751	0.23568	0.23851	0.23948	0.2387	0.23908	0.23809	0.23662	0.23752	0.23682	0.23891	0.23839	0.23729	0.23587	0.23575	0.23721	0.23771	0.24199	0.23975	0.23924	0.23844	0.23895	0.23707	0.23821	0.24075	0.23949	0.23867	0.23702
648	645.542	0.23871	0.23896	0.23916	0.23673	0.2383	0.23682	0.23617	0.23646	0.2368	0.23739	0.23922	0.23825	0.23824	0.23727	0.23742	0.23652	0.23838	0.23794	0.23796	0.23692	0.23754	0.23546	0.23805	0.23969	0.23867	0.23855	0.23803	0.23656	0.23701	0.23654	0.23851	0.23774	0.23685	0.23581	0.23592	0.23676	0.23728	0.24189	0.23963	0.23871	0.23778	0.23857	0.23599	0.23833	0.24021	0.23919	0.2378	0.2369
649	645.75	0.23858	0.23837	0.23902	0.23648	0.23838	0.23719	0.23598	0.23606	0.23749	0.23726	0.23943	0.23786	0.23812	0.23707	0.23759	0.2363	0.23821	0.2376	0.23728	0.23659	0.23715	0.23466	0.23763	0.23947	0.2379	0.23881	0.23753	0.2359	0.23706	0.23624	0.23822	0.23783	0.23654	0.23545	0.23537	0.23643	0.23648	0.24135	0.23884	0.23863	0.23768	0.2381	0.23565	0.23748	0.24007	0.23907	0.23776	0.2366
650	645.957	0.23914	0.23928	0.23964	0.23711	0.23898	0.23735	0.23698	0.2369	0.23791	0.2376	0.23993	0.23885	0.23872	0.2376	0.23812	0.23698	0.23897	0.23851	0.23844	0.2376	0.23794	0.23573	0.23813	0.23982	0.23863	0.23911	0.23834	0.23637	0.23759	0.23703	0.23879	0.23816	0.23704	0.23588	0.23626	0.23684	0.23745	0.24168	0.23942	0.23907	0.23804	0.23844	0.23654	0.23795	0.24059	0.23925	0.23781	0.23679
651	646.164	0.23975	0.23976	0.24044	0.23752	0.23948	0.23837	0.23745	0.23758	0.23811	0.23812	0.24024	0.2394	0.23921	0.23808	0.23827	0.23757	0.23919	0.23902	0.23917	0.23766	0.23772	0.23659	0.23899	0.24014	0.23919	0.2391	0.23817	0.23692	0.23771	0.23753	0.23931	0.23888	0.23701	0.23611	0.23624	0.23739	0.23757	0.24193	0.2398	0.23924	0.23842	0.23839	0.23691	0.2383	0.24072	0.23969	0.2381	0.23706
652	646.372	0.24021	0.23985	0.24028	0.23755	0.23954	0.23835	0.23772	0.23781	0.23857	0.23824	0.24086	0.23967	0.23932	0.23853	0.23816	0.23779	0.23944	0.23888	0.23895	0.23804	0.23863	0.23655	0.23905	0.24012	0.23927	0.23966	0.2389	0.23694	0.23775	0.23702	0.23906	0.23858	0.23737	0.23639	0.23631	0.23753	0.23743	0.24193	0.23957	0.23928	0.23848	0.23872	0.23646	0.23851	0.24054	0.23955	0.23833	0.23696
653	646.579	0.24004	0.24008	0.24036	0.23779	0.2397	0.2387	0.23779	0.23767	0.23874	0.23888	0.24083	0.23957	0.23931	0.23853	0.23871	0.23764	0.23935	0.23927	0.23923	0.238	0.23822	0.23654	0.23912	0.2402	0.23952	0.23917	0.23869	0.23713	0.23779	0.23721	0.23924	0.23851	0.23789	0.23631	0.23629	0.23719	0.23766	0.24198	0.23945	0.23927	0.2383	0.2385	0.23647	0.23836	0.24027	0.23926	0.23836	0.23699
654	646.787	0.2401	0.23982	0.24073	0.23792	0.23958	0.23834	0.23761	0.23794	0.23881	0.23851	0.24103	0.23974	0.23955	0.23855	0.23871	0.23767	0.23977	0.239	0.23867	0.23805	0.2383	0.2365	0.23913	0.24066	0.23933	0.23946	0.23885	0.23708	0.23777	0.23712	0.23942	0.23869	0.23741	0.23641	0.23624	0.23703	0.2373	0.24178	0.23942	0.23902	0.23814	0.23866	0.23609	0.23806	0.24068	0.23937	0.23806	0.23651
655	646.994	0.24015	0.2401	0.24067	0.23824	0.23985	0.23889	0.23782	0.23801	0.23887	0.23868	0.24065	0.23937	0.23962	0.23876	0.23848	0.23794	0.23957	0.23917	0.23879	0.23797	0.23868	0.23637	0.23925	0.24019	0.23924	0.23936	0.23852	0.23669	0.23783	0.23708	0.23923	0.23881	0.23754	0.2361	0.23586	0.23655	0.23726	0.24169	0.23914	0.23885	0.23767	0.23841	0.23638	0.2379	0.23987	0.23924	0.2381	0.23661
656	647.201	0.24059	0.23979	0.24058	0.2383	0.23997	0.23879	0.23795	0.23816	0.23891	0.23905	0.24106	0.2396	0.23979	0.23912	0.2387	0.23807	0.23968	0.23939	0.23938	0.23804	0.23871	0.23613	0.23885	0.24047	0.23954	0.23972	0.23887	0.2367	0.23775	0.23702	0.23937	0.23822	0.23727	0.23599	0.23586	0.23682	0.23693	0.24133	0.23946	0.23867	0.23785	0.23826	0.23626	0.23799	0.24011	0.23925	0.23809	0.23638
657	647.409	0.24031	0.24017	0.24042	0.23786	0.24	0.23848	0.23803	0.23785	0.239	0.23877	0.24076	0.23983	0.23968	0.23862	0.23887	0.23805	0.23957	0.23946	0.23931	0.23819	0.23831	0.2368	0.23898	0.24012	0.23921	0.23968	0.23868	0.23663	0.23735	0.23724	0.23907	0.23835	0.23669	0.23623	0.23586	0.23663	0.23718	0.24147	0.23873	0.23843	0.2378	0.23818	0.23591	0.23768	0.23994	0.23897	0.23764	0.23631
658	647.616	0.24008	0.23998	0.24049	0.23794	0.23962	0.23857	0.23812	0.23797	0.23883	0.23895	0.24089	0.23987	0.23928	0.2389	0.23877	0.23775	0.23937	0.23927	0.23895	0.23787	0.23831	0.2361	0.23889	0.24035	0.23898	0.23922	0.23852	0.23682	0.23795	0.237	0.23928	0.2381	0.23711	0.23586	0.23565	0.23656	0.23683	0.24114	0.23883	0.23853	0.23764	0.23812	0.23591	0.23774	0.23968	0.23872	0.23772	0.23645
659	647.823	0.24003	0.24003	0.2405	0.23807	0.23975	0.23901	0.23805	0.23793	0.23897	0.2389	0.24075	0.23974	0.23981	0.23852	0.23897	0.23792	0.2396	0.239	0.23913	0.2382	0.23844	0.23653	0.23872	0.24064	0.23918	0.23954	0.23836	0.23664	0.23766	0.23699	0.23899	0.23815	0.23712	0.23584	0.23598	0.23642	0.23682	0.24139	0.239	0.23846	0.23756	0.23813	0.23561	0.23748	0.23991	0.23877	0.23758	0.23612
660	648.031	0.24075	0.24058	0.24086	0.2388	0.24011	0.23922	0.23844	0.23863	0.23924	0.2392	0.24135	0.24011	0.24005	0.23868	0.23881	0.23824	0.23971	0.2393	0.23915	0.23851	0.23879	0.23658	0.23893	0.24067	0.23961	0.23985	0.23843	0.23671	0.23788	0.23702	0.23939	0.23854	0.23706	0.23614	0.23562	0.23676	0.23728	0.24176	0.2394	0.23842	0.23751	0.23832	0.23591	0.23793	0.24003	0.23897	0.2377	0.23625
661	648.238	0.24125	0.24055	0.24107	0.23871	0.24039	0.239	0.23839	0.2382	0.23944	0.23972	0.24137	0.24058	0.23994	0.23901	0.23888	0.2382	0.23988	0.23942	0.23928	0.23795	0.23879	0.2366	0.23895	0.24063	0.23949	0.23939	0.239	0.23726	0.23803	0.23726	0.23902	0.2387	0.23717	0.23622	0.23639	0.23672	0.23674	0.24171	0.23896	0.23856	0.23775	0.23805	0.23579	0.23813	0.24019	0.23895	0.23743	0.23628
662	648.445	0.24154	0.24129	0.24148	0.23964	0.24101	0.23955	0.23904	0.23902	0.24001	0.23992	0.24227	0.24076	0.24058	0.23988	0.24008	0.23861	0.2404	0.23968	0.23948	0.23876	0.23904	0.2371	0.23983	0.24099	0.24011	0.24067	0.23929	0.23768	0.23827	0.23794	0.23961	0.23917	0.23743	0.2364	0.23653	0.23704	0.23752	0.2418	0.23947	0.23891	0.23842	0.23864	0.23631	0.23821	0.24053	0.23918	0.23811	0.23677
663	648.653	0.24144	0.24148	0.24173	0.23945	0.24092	0.23968	0.23908	0.23921	0.24001	0.23983	0.24187	0.24052	0.24059	0.24006	0.23984	0.23877	0.24018	0.23991	0.24	0.23905	0.23922	0.23731	0.2396	0.24095	0.23977	0.24042	0.23904	0.23747	0.23836	0.2373	0.23988	0.23903	0.23753	0.23705	0.23642	0.23714	0.23764	0.24222	0.2394	0.23904	0.23822	0.23885	0.23644	0.23804	0.24032	0.23946	0.23823	0.23706
664	648.86	0.24154	0.24105	0.24181	0.23926	0.2405	0.23989	0.23899	0.23905	0.23997	0.24004	0.2421	0.24073	0.24047	0.23958	0.23957	0.23867	0.24036	0.24017	0.23937	0.23873	0.2393	0.23666	0.23925	0.2411	0.23941	0.2403	0.23883	0.23742	0.2384	0.2378	0.23946	0.23882	0.23728	0.23659	0.23617	0.23697	0.23737	0.24187	0.23957	0.23908	0.23811	0.23847	0.2361	0.23778	0.24023	0.23926	0.23781	0.23668
665	649.067	0.24207	0.24192	0.24256	0.23946	0.24124	0.24005	0.2392	0.23969	0.24029	0.24053	0.24258	0.24103	0.24086	0.24049	0.24028	0.23935	0.2411	0.24033	0.23979	0.23926	0.23952	0.23745	0.23971	0.24129	0.24051	0.24026	0.23936	0.23777	0.23862	0.23791	0.24006	0.23946	0.2382	0.23679	0.23691	0.237	0.23731	0.24215	0.23967	0.23928	0.2383	0.23869	0.23684	0.23852	0.24123	0.23957	0.23812	0.23691
666	649.275	0.24283	0.24218	0.24231	0.24004	0.24146	0.24035	0.23945	0.2398	0.24053	0.2403	0.24255	0.24167	0.24123	0.24039	0.24016	0.23933	0.24101	0.24067	0.24054	0.23946	0.23936	0.2376	0.23999	0.24186	0.24045	0.24063	0.23962	0.23815	0.23891	0.2384	0.24017	0.23998	0.23806	0.23666	0.23647	0.23746	0.23811	0.24227	0.23981	0.23953	0.2388	0.23886	0.23687	0.23848	0.24082	0.23992	0.23836	0.23717
667	649.482	0.24232	0.24193	0.24227	0.24018	0.24152	0.24062	0.23964	0.24001	0.24075	0.24039	0.24287	0.24162	0.24104	0.24012	0.24048	0.23957	0.2413	0.24044	0.24073	0.23955	0.23997	0.23752	0.24003	0.24149	0.2402	0.24076	0.23973	0.23802	0.23925	0.23818	0.24043	0.23982	0.23848	0.23708	0.23709	0.23762	0.23794	0.24252	0.23995	0.2394	0.23861	0.23888	0.23699	0.23805	0.24101	0.23969	0.23833	0.23716
668	649.689	0.24275	0.24199	0.24265	0.2401	0.24118	0.23998	0.23923	0.23943	0.24028	0.24041	0.24225	0.24127	0.24086	0.24004	0.24023	0.23878	0.24085	0.24032	0.24017	0.23915	0.23976	0.23776	0.23994	0.24106	0.2403	0.24069	0.23958	0.23779	0.23853	0.23817	0.23978	0.2395	0.23794	0.23701	0.23673	0.23734	0.23783	0.24219	0.23953	0.23892	0.23871	0.23896	0.23666	0.23833	0.2403	0.23956	0.23843	0.23694
669	649.896	0.24289	0.2423	0.2423	0.23996	0.24161	0.24026	0.23969	0.23971	0.24045	0.2409	0.24277	0.24143	0.24135	0.24043	0.24016	0.23903	0.24089	0.2404	0.24044	0.23921	0.23996	0.23764	0.23961	0.24165	0.24004	0.24094	0.23994	0.23798	0.23869	0.23842	0.2404	0.23949	0.23823	0.23721	0.23697	0.23742	0.23804	0.2423	0.23989	0.23963	0.23859	0.23906	0.23706	0.23891	0.24065	0.23972	0.23828	0.23741
670	650.104	0.24342	0.24268	0.24331	0.24035	0.24183	0.24097	0.24055	0.24052	0.24138	0.2413	0.24303	0.24205	0.24189	0.24073	0.24094	0.24021	0.24169	0.24126	0.24118	0.23958	0.24048	0.23831	0.24112	0.24239	0.24097	0.24126	0.24029	0.23853	0.23959	0.23899	0.24082	0.24012	0.23859	0.23765	0.23752	0.23832	0.23855	0.24264	0.24049	0.23993	0.23912	0.23957	0.23738	0.2392	0.24119	0.24057	0.23905	0.23751
671	650.311	0.24282	0.24267	0.24297	0.24048	0.24182	0.24084	0.24016	0.24017	0.24098	0.24121	0.24307	0.24156	0.24136	0.24064	0.24034	0.23947	0.24136	0.24087	0.24037	0.23942	0.23997	0.23784	0.24041	0.24165	0.24059	0.24112	0.23999	0.23819	0.23915	0.23886	0.24071	0.23964	0.23837	0.23739	0.2373	0.23808	0.23815	0.24253	0.2398	0.23965	0.23887	0.2392	0.23676	0.23879	0.2409	0.23987	0.23856	0.23739
672	650.518	0.24369	0.24334	0.2434	0.24131	0.24276	0.24155	0.24068	0.24073	0.24163	0.2415	0.24359	0.24237	0.24228	0.24117	0.24138	0.24014	0.24208	0.2413	0.24114	0.24004	0.24091	0.2386	0.24087	0.24247	0.24176	0.24137	0.24068	0.23911	0.23952	0.23888	0.2414	0.24057	0.23927	0.2383	0.23792	0.23858	0.23908	0.24306	0.24048	0.24018	0.23961	0.23971	0.23762	0.23916	0.24178	0.24009	0.23922	0.238
673	650.725	0.24406	0.24361	0.24385	0.24123	0.24279	0.24167	0.24094	0.24084	0.24203	0.24155	0.24356	0.2426	0.24232	0.24159	0.24103	0.24068	0.24204	0.24163	0.24141	0.24026	0.24067	0.23851	0.24153	0.24265	0.24149	0.24172	0.24094	0.23893	0.24017	0.23917	0.24151	0.24027	0.23918	0.23852	0.23793	0.23852	0.23892	0.2436	0.24087	0.24061	0.23948	0.23979	0.2379	0.23956	0.24199	0.24093	0.23977	0.23802
674	650.933	0.24411	0.24391	0.24427	0.24133	0.24292	0.24133	0.24083	0.24077	0.24198	0.24169	0.24378	0.24242	0.24242	0.24149	0.24106	0.2398	0.24207	0.24156	0.24136	0.24045	0.24085	0.23866	0.24098	0.24228	0.24175	0.24174	0.24095	0.23876	0.23994	0.23922	0.24145	0.24062	0.23919	0.23834	0.23838	0.23876	0.23918	0.24308	0.24088	0.24042	0.23996	0.24009	0.23744	0.23961	0.24189	0.24064	0.23966	0.2382
675	651.14	0.24342	0.24342	0.24337	0.24086	0.24213	0.24105	0.2403	0.24055	0.24132	0.24107	0.24317	0.24216	0.24186	0.24044	0.241	0.23971	0.24186	0.24124	0.24117	0.23987	0.24059	0.23817	0.24072	0.24217	0.24078	0.24128	0.24008	0.23833	0.23927	0.23901	0.24094	0.24021	0.23869	0.23776	0.23756	0.23855	0.23838	0.24326	0.24068	0.23988	0.23909	0.23909	0.23721	0.23891	0.24127	0.24028	0.23894	0.23763
676	651.347	0.24402	0.24362	0.24355	0.24128	0.24269	0.24099	0.24089	0.24064	0.24145	0.24117	0.24349	0.24229	0.24224	0.24163	0.2413	0.24025	0.24192	0.24136	0.24117	0.2401	0.24055	0.2383	0.24094	0.24205	0.24076	0.24165	0.24045	0.23899	0.23965	0.23907	0.24105	0.24039	0.23887	0.23803	0.23778	0.23874	0.23901	0.24293	0.24021	0.24035	0.23924	0.23973	0.23764	0.23931	0.2419	0.24015	0.23919	0.23796
677	651.554	0.24422	0.24329	0.24372	0.24081	0.24252	0.24147	0.24086	0.24102	0.24159	0.2417	0.24379	0.24259	0.24213	0.24109	0.24114	0.23979	0.24191	0.24127	0.24151	0.24001	0.24059	0.23831	0.24036	0.24237	0.24131	0.24171	0.24061	0.2388	0.23971	0.23924	0.24108	0.24043	0.23901	0.23792	0.23786	0.23868	0.23876	0.24317	0.24069	0.2402	0.23957	0.24015	0.2377	0.23934	0.24125	0.24048	0.2393	0.23769
678	651.762	0.24457	0.24372	0.24377	0.24132	0.24306	0.24158	0.24126	0.24102	0.24168	0.24178	0.2438	0.24284	0.2424	0.24154	0.24116	0.24053	0.24199	0.24177	0.2414	0.2404	0.24065	0.23865	0.24136	0.2425	0.24134	0.24136	0.24101	0.23894	0.23966	0.23928	0.24136	0.2405	0.23925	0.23784	0.23828	0.23855	0.2389	0.24369	0.24098	0.24093	0.2396	0.24022	0.23777	0.23963	0.24226	0.24085	0.23934	0.23819
679	651.969	0.24431	0.24371	0.24413	0.24163	0.24289	0.24131	0.2411	0.241	0.24193	0.24166	0.24411	0.2431	0.242	0.2414	0.24183	0.24026	0.24237	0.24193	0.24139	0.24035	0.24068	0.23855	0.24107	0.2425	0.24135	0.24141	0.24077	0.23881	0.23978	0.23935	0.24147	0.2404	0.23962	0.2383	0.23823	0.2388	0.23891	0.2436	0.24107	0.24045	0.23949	0.23998	0.23798	0.23959	0.24212	0.24092	0.23967	0.23818
680	652.176	0.24463	0.24429	0.24458	0.24183	0.24309	0.24167	0.24126	0.2412	0.24185	0.24167	0.24429	0.24295	0.24261	0.24163	0.24161	0.24074	0.2425	0.24181	0.24192	0.24065	0.24108	0.23897	0.24147	0.24248	0.24152	0.2417	0.24113	0.23949	0.24043	0.23925	0.24168	0.24072	0.23938	0.23874	0.23843	0.23911	0.23954	0.24368	0.24104	0.2407	0.23986	0.24025	0.23812	0.23988	0.24205	0.24108	0.23968	0.23823
681	652.383	0.24454	0.24405	0.24443	0.24204	0.24304	0.24191	0.24117	0.24105	0.24203	0.24172	0.24421	0.24298	0.24235	0.24175	0.24132	0.24058	0.24271	0.24199	0.24127	0.24055	0.24082	0.23881	0.24141	0.24308	0.24148	0.24186	0.24111	0.2391	0.24012	0.23925	0.24175	0.24069	0.23957	0.23842	0.23809	0.23905	0.23934	0.24349	0.2412	0.24085	0.23942	0.24055	0.23851	0.23991	0.24244	0.24067	0.23977	0.2384
682	652.59	0.24529	0.24438	0.24486	0.24187	0.24341	0.24175	0.24099	0.24103	0.24214	0.2422	0.24429	0.24329	0.2426	0.24163	0.24209	0.24082	0.24255	0.24187	0.24134	0.24046	0.24106	0.2391	0.24145	0.24292	0.24157	0.24233	0.24097	0.23933	0.24022	0.23958	0.24169	0.24081	0.23963	0.23882	0.23863	0.23879	0.23939	0.24379	0.24172	0.24106	0.24043	0.24055	0.23841	0.24016	0.2423	0.24117	0.23983	0.23854
683	652.798	0.2444	0.2438	0.24403	0.24163	0.24279	0.24123	0.24064	0.24042	0.24186	0.24161	0.24362	0.242	0.24261	0.24119	0.24167	0.24039	0.24203	0.24142	0.24154	0.24031	0.24064	0.2385	0.24118	0.24244	0.24121	0.24145	0.24128	0.23862	0.2397	0.23922	0.24127	0.24052	0.23933	0.2379	0.2376	0.23854	0.23874	0.24344	0.24118	0.24087	0.23974	0.23981	0.23799	0.23949	0.24214	0.24079	0.23987	0.23846
684	653.005	0.24458	0.24422	0.24456	0.24133	0.24313	0.24155	0.24113	0.24085	0.24141	0.24212	0.24387	0.24256	0.24243	0.24152	0.24161	0.24062	0.24191	0.24167	0.24177	0.24044	0.24079	0.23904	0.24134	0.24239	0.24146	0.2418	0.24077	0.2391	0.24016	0.23937	0.24145	0.24109	0.2396	0.23853	0.23827	0.23878	0.23937	0.24337	0.24141	0.24095	0.24001	0.24011	0.23825	0.2402	0.24242	0.24091	0.23955	0.23863
685	653.212	0.24479	0.24436	0.2444	0.24182	0.24265	0.24185	0.24069	0.24085	0.2418	0.24158	0.24392	0.24267	0.24243	0.24179	0.24133	0.24062	0.24175	0.24186	0.24142	0.24028	0.24049	0.23894	0.24108	0.24243	0.24168	0.24178	0.24093	0.23895	0.23988	0.23928	0.24156	0.24072	0.23966	0.23825	0.23806	0.23861	0.23908	0.24361	0.24129	0.24085	0.23973	0.24024	0.23804	0.23956	0.24204	0.24072	0.24015	0.23844
686	653.419	0.24447	0.24355	0.2441	0.24146	0.24283	0.24139	0.24074	0.24043	0.24171	0.24166	0.24349	0.24261	0.24192	0.24099	0.2413	0.24041	0.24196	0.2415	0.24154	0.23996	0.24054	0.23898	0.24136	0.24249	0.24143	0.2417	0.24056	0.23888	0.23964	0.23919	0.24124	0.24046	0.23919	0.23809	0.23771	0.23876	0.23912	0.24323	0.24121	0.24084	0.23966	0.23993	0.23787	0.24	0.24181	0.2407	0.23963	0.23815
687	653.626	0.24494	0.24479	0.2448	0.24246	0.24337	0.24205	0.24131	0.24094	0.24224	0.24216	0.24417	0.24327	0.24285	0.24171	0.24193	0.24093	0.24247	0.24223	0.24178	0.24074	0.24143	0.2392	0.24182	0.24326	0.2419	0.24243	0.24124	0.23942	0.24034	0.23984	0.24182	0.2409	0.23956	0.23879	0.23843	0.23916	0.23951	0.24387	0.2416	0.24128	0.24042	0.24062	0.2387	0.24016	0.24303	0.24139	0.24023	0.23895
688	653.834	0.24522	0.24447	0.24454	0.24211	0.24358	0.24216	0.24166	0.24125	0.24182	0.24216	0.24418	0.24311	0.24268	0.24152	0.24188	0.24089	0.24257	0.24237	0.24205	0.24099	0.24138	0.23921	0.24191	0.24306	0.24202	0.24219	0.24158	0.23943	0.24026	0.24004	0.24212	0.24115	0.23996	0.23885	0.23893	0.23918	0.23965	0.24435	0.24184	0.24137	0.24013	0.24048	0.23859	0.24033	0.24228	0.2415	0.24016	0.23884
689	654.041	0.24546	0.24498	0.24521	0.24226	0.24365	0.24201	0.2418	0.24174	0.24239	0.24233	0.24481	0.24352	0.24301	0.24196	0.24207	0.24106	0.24316	0.24248	0.242	0.24119	0.24172	0.23959	0.24191	0.24331	0.24212	0.24256	0.24174	0.2398	0.24102	0.24011	0.24266	0.24127	0.23999	0.23899	0.23875	0.23991	0.24012	0.24449	0.24235	0.2417	0.24074	0.24141	0.23906	0.24059	0.24303	0.24214	0.24042	0.23934
690	654.248	0.24504	0.24433	0.24441	0.24201	0.24332	0.24133	0.24118	0.24133	0.24203	0.24214	0.24421	0.24248	0.24265	0.24141	0.24176	0.24061	0.24245	0.24195	0.24157	0.24049	0.24075	0.23889	0.24136	0.24287	0.2418	0.24187	0.24108	0.23929	0.24041	0.23946	0.24137	0.24063	0.23937	0.23847	0.23838	0.23937	0.2394	0.2438	0.24128	0.24139	0.24004	0.24057	0.23852	0.24035	0.24217	0.24115	0.23989	0.23852
691	654.455	0.24492	0.24423	0.24402	0.2414	0.24282	0.24135	0.24082	0.24091	0.24127	0.24187	0.24365	0.2425	0.24227	0.24132	0.2415	0.24046	0.24193	0.24149	0.24138	0.2403	0.24068	0.23895	0.24076	0.24233	0.24132	0.2415	0.24109	0.23873	0.23953	0.23911	0.24105	0.24054	0.23924	0.2382	0.23803	0.23883	0.23942	0.24346	0.24091	0.241	0.24023	0.24022	0.23813	0.23997	0.24236	0.24074	0.23986	0.23843
692	654.662	0.24519	0.24415	0.24434	0.24175	0.243	0.24192	0.24085	0.24059	0.24153	0.24181	0.24382	0.24233	0.24234	0.24133	0.24143	0.24035	0.24173	0.24144	0.24167	0.24044	0.24102	0.23883	0.24105	0.24239	0.24164	0.24175	0.241	0.23907	0.24003	0.23953	0.24103	0.24078	0.23937	0.23808	0.23801	0.2391	0.23954	0.24357	0.24124	0.24097	0.23998	0.2401	0.23847	0.23995	0.24251	0.241	0.2397	0.23847
693	654.869	0.24502	0.2446	0.2441	0.24186	0.24303	0.24182	0.24114	0.24086	0.24154	0.24198	0.24413	0.24278	0.24202	0.24153	0.24149	0.24053	0.24205	0.24167	0.2418	0.2406	0.24104	0.23898	0.24117	0.24295	0.24139	0.24216	0.24115	0.23909	0.23988	0.23925	0.24153	0.24086	0.23937	0.23833	0.23827	0.23904	0.23929	0.24405	0.24145	0.2407	0.24007	0.24053	0.23822	0.2403	0.24233	0.24146	0.24009	0.23862
694	655.076	0.24494	0.24463	0.24455	0.2419	0.24304	0.24196	0.2412	0.24108	0.24199	0.24154	0.24418	0.2431	0.24242	0.24193	0.24158	0.24111	0.24208	0.24198	0.24205	0.24062	0.24124	0.23919	0.24164	0.24294	0.24161	0.24183	0.24171	0.23941	0.2404	0.23973	0.24186	0.24112	0.23934	0.23896	0.23818	0.23971	0.23944	0.24386	0.24138	0.24113	0.24047	0.24086	0.23878	0.24041	0.24282	0.24117	0.24038	0.23879
695	655.284	0.24517	0.24478	0.24453	0.24241	0.24328	0.24171	0.24139	0.24116	0.24247	0.24236	0.24404	0.24305	0.24265	0.24219	0.24188	0.24102	0.24247	0.24226	0.24206	0.24118	0.24118	0.23939	0.2418	0.24305	0.24194	0.24176	0.24147	0.23952	0.24024	0.23941	0.24154	0.24103	0.23975	0.23864	0.23878	0.23964	0.23975	0.2441	0.24168	0.24155	0.24066	0.24067	0.239	0.2407	0.24279	0.24174	0.24027	0.2388
696	655.491	0.24508	0.24422	0.24452	0.24193	0.24329	0.24197	0.24084	0.24119	0.24181	0.24164	0.24384	0.24228	0.24238	0.2417	0.24178	0.24038	0.24206	0.24167	0.24171	0.24072	0.24105	0.2385	0.24129	0.24288	0.24154	0.24209	0.24094	0.23935	0.24056	0.23904	0.24137	0.24073	0.23948	0.23849	0.23837	0.23914	0.23961	0.24386	0.24187	0.24122	0.24065	0.24082	0.23875	0.24008	0.24259	0.24163	0.23985	0.23887
697	655.698	0.24479	0.24414	0.24408	0.2415	0.24269	0.24142	0.2405	0.24067	0.24151	0.2411	0.24367	0.24222	0.24208	0.24105	0.24118	0.24014	0.24176	0.24136	0.2412	0.24015	0.24057	0.23865	0.24087	0.24277	0.2412	0.24136	0.24071	0.23859	0.23963	0.23895	0.24106	0.24063	0.23905	0.23796	0.2382	0.23861	0.23904	0.24339	0.24121	0.24077	0.2397	0.24018	0.2383	0.24004	0.24231	0.24119	0.23975	0.23825
698	655.905	0.24446	0.24383	0.24376	0.24117	0.24254	0.24115	0.24057	0.24053	0.2415	0.24161	0.24324	0.24231	0.24195	0.24109	0.24089	0.2403	0.24181	0.24143	0.2411	0.24015	0.24038	0.23844	0.24082	0.24217	0.24117	0.24132	0.24057	0.23913	0.24016	0.23916	0.24133	0.24052	0.23866	0.23785	0.23792	0.2385	0.23914	0.24344	0.24075	0.24058	0.23994	0.24041	0.23848	0.2399	0.2423	0.24103	0.23995	0.23853
699	656.112	0.24502	0.24407	0.24444	0.24144	0.2431	0.24158	0.24092	0.24079	0.24144	0.24159	0.24355	0.24236	0.24229	0.24131	0.24107	0.24051	0.24186	0.24162	0.24131	0.24044	0.2406	0.2386	0.24111	0.24275	0.24141	0.2418	0.24078	0.23916	0.23998	0.23959	0.24151	0.24055	0.23931	0.23823	0.23818	0.2388	0.23925	0.24344	0.24134	0.24088	0.2403	0.2408	0.23866	0.2403	0.2426	0.2412	0.24015	0.23885
700	656.319	0.24482	0.24434	0.24405	0.24188	0.24271	0.24157	0.24056	0.24064	0.24139	0.24149	0.24388	0.24236	0.2421	0.24115	0.2412	0.24023	0.2421	0.24138	0.24146	0.24039	0.24101	0.23862	0.24061	0.24251	0.24152	0.2415	0.24144	0.23882	0.23985	0.23944	0.24122	0.24051	0.23937	0.23839	0.23828	0.23889	0.23934	0.24371	0.24124	0.24137	0.24028	0.24045	0.23844	0.24056	0.2425	0.24148	0.24	0.23895
701	656.526	0.2453	0.24476	0.24465	0.24236	0.24347	0.24228	0.24141	0.24116	0.24225	0.242	0.24441	0.24281	0.24298	0.24174	0.2416	0.24051	0.24253	0.24214	0.24186	0.24078	0.24137	0.23896	0.24175	0.24313	0.24236	0.24217	0.24148	0.23941	0.24036	0.23998	0.24213	0.24115	0.23965	0.23873	0.23852	0.23944	0.24005	0.24433	0.24231	0.24132	0.24107	0.24141	0.23917	0.24112	0.24324	0.24188	0.24103	0.23941
702	656.733	0.24531	0.24481	0.24497	0.24177	0.24347	0.24192	0.24108	0.24085	0.24169	0.24143	0.24402	0.24268	0.24266	0.24141	0.2414	0.24092	0.24238	0.24175	0.24137	0.24057	0.2412	0.23902	0.24157	0.24289	0.24161	0.24227	0.24115	0.23964	0.24037	0.23966	0.24201	0.24108	0.23935	0.23835	0.23839	0.23965	0.23972	0.24445	0.24173	0.24186	0.24068	0.24108	0.23894	0.24107	0.24323	0.24183	0.24071	0.23943
703	656.94	0.24532	0.24486	0.24522	0.24234	0.2437	0.24207	0.24155	0.24139	0.2422	0.24225	0.24397	0.24289	0.24263	0.24182	0.24213	0.24114	0.24274	0.24264	0.24211	0.24116	0.24148	0.23915	0.24208	0.2433	0.2425	0.24234	0.2414	0.23989	0.24072	0.23997	0.24204	0.24139	0.24029	0.23917	0.239	0.23964	0.24027	0.24489	0.24209	0.24208	0.24121	0.24112	0.2396	0.24135	0.24371	0.24246	0.24098	0.23965
704	657.147	0.24552	0.2453	0.24521	0.24245	0.24334	0.24256	0.24114	0.24132	0.24211	0.2424	0.24421	0.243	0.24283	0.24198	0.2421	0.2412	0.2425	0.2425	0.2422	0.2407	0.24119	0.23971	0.24154	0.24331	0.24178	0.24274	0.24161	0.23984	0.24092	0.24002	0.24201	0.24159	0.24024	0.23903	0.2388	0.23962	0.2405	0.24488	0.24249	0.24202	0.24125	0.24155	0.23918	0.24132	0.24367	0.24218	0.24114	0.23985
705	657.354	0.24542	0.24495	0.24477	0.24219	0.24315	0.24217	0.24099	0.24096	0.24196	0.24181	0.24419	0.24292	0.24244	0.24171	0.24165	0.24054	0.24219	0.24187	0.24188	0.24071	0.24153	0.23907	0.24152	0.24317	0.24187	0.24209	0.24168	0.23971	0.24056	0.23973	0.24165	0.24101	0.23955	0.23868	0.23867	0.2396	0.24022	0.24458	0.24206	0.24157	0.24098	0.24151	0.23958	0.2411	0.24332	0.24228	0.24084	0.23949
706	657.562	0.24619	0.24538	0.24541	0.24258	0.24402	0.24229	0.24149	0.24172	0.24231	0.24254	0.24491	0.24361	0.24338	0.24236	0.2421	0.2414	0.24312	0.24311	0.24247	0.24145	0.2421	0.23969	0.24237	0.24353	0.24236	0.24301	0.24224	0.2401	0.24096	0.2404	0.24214	0.24173	0.24039	0.23964	0.23935	0.24019	0.2406	0.24536	0.24257	0.24263	0.24156	0.24205	0.23992	0.24176	0.24428	0.24295	0.24105	0.24044
707	657.769	0.24615	0.24527	0.24502	0.24269	0.2437	0.24251	0.24165	0.24191	0.24255	0.24254	0.24446	0.24355	0.24322	0.24229	0.24217	0.24122	0.24293	0.24256	0.24251	0.24168	0.24192	0.23955	0.24205	0.24349	0.2423	0.24281	0.24159	0.24058	0.24108	0.24007	0.2427	0.24154	0.24041	0.23927	0.23928	0.24018	0.24046	0.24528	0.24283	0.24229	0.24152	0.24207	0.24043	0.24213	0.24414	0.24297	0.2418	0.24016
708	657.976	0.2459	0.24554	0.24528	0.24311	0.24382	0.24261	0.24159	0.24175	0.24236	0.24239	0.24498	0.24356	0.24346	0.24232	0.24283	0.24184	0.24327	0.24282	0.2427	0.24137	0.24179	0.23996	0.24229	0.24388	0.24258	0.24313	0.24221	0.24068	0.24139	0.24059	0.24265	0.24182	0.24072	0.23954	0.23965	0.2403	0.24061	0.24544	0.24278	0.24266	0.24191	0.24253	0.2402	0.24205	0.2446	0.24304	0.2417	0.24044
709	658.183	0.24657	0.24598	0.24585	0.2433	0.2445	0.2432	0.24258	0.2427	0.24336	0.24339	0.24506	0.24406	0.24391	0.24297	0.24292	0.24237	0.24393	0.24303	0.24333	0.24215	0.2426	0.24019	0.24299	0.24439	0.24318	0.24335	0.24244	0.24045	0.24176	0.24114	0.24282	0.24255	0.24118	0.24	0.24024	0.24082	0.24099	0.24605	0.24351	0.24314	0.24229	0.24295	0.24105	0.24249	0.24502	0.24377	0.2426	0.24098
710	658.39	0.24661	0.24596	0.24592	0.24344	0.24465	0.24321	0.24273	0.24273	0.24353	0.24328	0.24555	0.24428	0.24422	0.24296	0.2429	0.24243	0.24376	0.24384	0.24344	0.24217	0.24289	0.24036	0.24321	0.24481	0.24343	0.24348	0.24264	0.24103	0.24195	0.24123	0.24349	0.24233	0.24128	0.24063	0.2398	0.24068	0.24174	0.24588	0.24383	0.24332	0.24263	0.24304	0.24127	0.24283	0.24479	0.24401	0.24277	0.24165
711	658.597	0.24619	0.24522	0.24556	0.2427	0.24448	0.24291	0.24166	0.24231	0.24314	0.24274	0.24492	0.24377	0.24368	0.24284	0.24306	0.24144	0.24327	0.24263	0.24244	0.24159	0.24241	0.23989	0.24262	0.2439	0.24284	0.24322	0.24231	0.2403	0.24181	0.24058	0.24294	0.24191	0.24064	0.23935	0.24	0.24074	0.24098	0.24527	0.24307	0.24276	0.24238	0.24251	0.24077	0.24204	0.24482	0.24358	0.24273	0.24091
712	658.804	0.24681	0.24643	0.24641	0.24358	0.24496	0.24375	0.24276	0.24231	0.24333	0.24331	0.24587	0.24468	0.24402	0.24374	0.24354	0.24231	0.24351	0.24396	0.24357	0.24216	0.24299	0.24065	0.24334	0.24463	0.24343	0.24368	0.24315	0.24109	0.24245	0.24169	0.24363	0.24287	0.24153	0.24057	0.24046	0.24135	0.24179	0.24627	0.24383	0.24352	0.24318	0.24336	0.24105	0.24317	0.24564	0.24425	0.24281	0.24149
713	659.011	0.24681	0.24614	0.24593	0.2433	0.24465	0.24368	0.24231	0.24262	0.24292	0.24319	0.24554	0.2444	0.24385	0.24299	0.24297	0.24224	0.2436	0.24355	0.24338	0.24199	0.24254	0.24025	0.24299	0.24418	0.24315	0.24331	0.24252	0.24067	0.24206	0.24103	0.24316	0.24226	0.24143	0.24036	0.2402	0.24098	0.24135	0.24593	0.24378	0.24371	0.24289	0.24322	0.24106	0.24278	0.24527	0.24388	0.24285	0.24157
714	659.218	0.24736	0.24729	0.24659	0.2441	0.2451	0.24433	0.24304	0.24362	0.24385	0.24381	0.24613	0.24518	0.24493	0.24388	0.2439	0.243	0.24462	0.24409	0.24393	0.24274	0.24323	0.2413	0.24381	0.24499	0.24402	0.24424	0.24377	0.24165	0.24259	0.24171	0.24385	0.24334	0.24206	0.24137	0.24068	0.24182	0.24215	0.2469	0.2448	0.2445	0.24342	0.24404	0.24186	0.24392	0.24615	0.24487	0.24393	0.24202
715	659.425	0.24717	0.24654	0.24658	0.24389	0.24517	0.24369	0.24325	0.24296	0.24391	0.24359	0.24597	0.24493	0.24424	0.24345	0.24377	0.24272	0.24442	0.24389	0.24397	0.24261	0.24326	0.24116	0.24373	0.2448	0.24378	0.24409	0.24318	0.24155	0.24239	0.24192	0.24378	0.24323	0.2419	0.24104	0.24109	0.24153	0.24194	0.24642	0.24416	0.24411	0.24335	0.24405	0.24184	0.24361	0.24612	0.24503	0.24339	0.24233
716	659.632	0.24756	0.24729	0.24716	0.24459	0.24552	0.24451	0.2436	0.24371	0.24446	0.24432	0.24672	0.24542	0.24487	0.24401	0.24451	0.24343	0.24487	0.24479	0.24441	0.24353	0.24375	0.24153	0.24423	0.24546	0.2448	0.24482	0.24401	0.24244	0.24328	0.24247	0.24456	0.24395	0.24206	0.24129	0.24149	0.24228	0.24281	0.24695	0.24488	0.24476	0.24413	0.24451	0.24281	0.24478	0.24671	0.24561	0.24431	0.24294
717	659.839	0.24713	0.24665	0.2467	0.24404	0.24527	0.24407	0.24331	0.24302	0.24387	0.24383	0.24595	0.2452	0.24483	0.24355	0.24405	0.2431	0.24467	0.24401	0.24386	0.24313	0.24353	0.24151	0.24408	0.24517	0.24416	0.24452	0.24385	0.24199	0.24305	0.24221	0.24426	0.24344	0.24233	0.2411	0.24096	0.24217	0.24206	0.24691	0.24476	0.24459	0.24412	0.24403	0.24247	0.24364	0.24635	0.24497	0.24363	0.2429
718	660.046	0.24768	0.24724	0.24712	0.24424	0.24575	0.24424	0.24336	0.24363	0.24471	0.24399	0.24666	0.24528	0.24462	0.24394	0.24405	0.24303	0.24484	0.2447	0.24444	0.24324	0.2439	0.24163	0.24416	0.24543	0.24431	0.24452	0.2438	0.24234	0.24308	0.2425	0.24437	0.24412	0.2426	0.24099	0.2415	0.24211	0.24278	0.24726	0.24527	0.24446	0.24408	0.24449	0.24265	0.24466	0.24714	0.2457	0.24425	0.24296
719	660.253	0.24785	0.24738	0.24728	0.24422	0.24586	0.24458	0.24368	0.24366	0.24455	0.24449	0.24652	0.2455	0.24504	0.24427	0.24416	0.24348	0.24464	0.24465	0.24463	0.24343	0.24403	0.24175	0.24414	0.24542	0.24442	0.24475	0.2438	0.24237	0.2431	0.24273	0.245	0.24404	0.24273	0.24166	0.24138	0.24249	0.24276	0.24752	0.24517	0.24478	0.2444	0.2446	0.24237	0.24479	0.24737	0.2459	0.24448	0.24331
720	660.46	0.24807	0.24759	0.24749	0.24466	0.2461	0.24479	0.24387	0.24364	0.24487	0.24435	0.24646	0.24561	0.24558	0.24441	0.24401	0.24337	0.2449	0.24472	0.24466	0.24405	0.24389	0.24179	0.2446	0.2456	0.24451	0.24503	0.24409	0.2427	0.24328	0.24272	0.24489	0.24389	0.24232	0.24176	0.24204	0.24263	0.24283	0.24777	0.24528	0.24514	0.24429	0.24501	0.24322	0.24489	0.24761	0.24639	0.24499	0.24327
721	660.667	0.24798	0.24778	0.24771	0.24512	0.24638	0.24522	0.24416	0.2442	0.24514	0.24516	0.24732	0.24595	0.24635	0.24501	0.24477	0.24399	0.24573	0.24525	0.24491	0.24406	0.2444	0.2421	0.24492	0.24635	0.24517	0.24577	0.24477	0.24261	0.24411	0.24323	0.24508	0.24461	0.24293	0.24233	0.24228	0.24329	0.24354	0.24827	0.24621	0.24563	0.24502	0.24572	0.2436	0.24523	0.24824	0.24638	0.24536	0.24441
722	660.874	0.24837	0.24783	0.24793	0.24537	0.24633	0.24526	0.24456	0.24429	0.24528	0.24494	0.24717	0.24603	0.24598	0.24476	0.24477	0.24404	0.24586	0.24513	0.24521	0.24386	0.24441	0.24225	0.24476	0.24624	0.24517	0.24531	0.24437	0.24284	0.24377	0.24348	0.24559	0.24441	0.24314	0.24208	0.2424	0.24321	0.24348	0.24823	0.24626	0.24563	0.24482	0.24567	0.24387	0.24552	0.24791	0.24672	0.24574	0.24436
723	661.081	0.24877	0.24826	0.24827	0.24555	0.24694	0.24537	0.24485	0.24452	0.24552	0.2456	0.24799	0.24669	0.24638	0.2454	0.24544	0.24437	0.24592	0.24536	0.24567	0.24422	0.24487	0.24285	0.24534	0.24669	0.24565	0.24584	0.24532	0.24356	0.24414	0.24349	0.24555	0.24488	0.2436	0.24241	0.24253	0.24327	0.2441	0.24849	0.24609	0.24621	0.24552	0.24591	0.24407	0.24575	0.24813	0.24723	0.24594	0.24469
724	661.288	0.24848	0.24808	0.24819	0.24515	0.24705	0.24529	0.24473	0.24429	0.24524	0.24539	0.24728	0.24622	0.24585	0.24512	0.24504	0.24423	0.24591	0.24544	0.24531	0.24428	0.24482	0.24218	0.24514	0.24651	0.24524	0.2457	0.24484	0.24309	0.24386	0.24327	0.24551	0.24464	0.24299	0.24246	0.24207	0.24302	0.24376	0.24874	0.24611	0.24589	0.24527	0.24603	0.24403	0.24602	0.24803	0.24712	0.24621	0.24491
725	661.494	0.24803	0.24757	0.24743	0.24517	0.24645	0.24502	0.2441	0.24415	0.24516	0.24462	0.24731	0.24591	0.24588	0.24462	0.24485	0.24403	0.24547	0.24508	0.24515	0.24395	0.24442	0.24222	0.24478	0.24587	0.24506	0.24517	0.24453	0.24281	0.24351	0.24305	0.24514	0.2448	0.24283	0.24222	0.24218	0.24313	0.2436	0.24791	0.24558	0.24558	0.24499	0.24563	0.24378	0.24528	0.24818	0.24707	0.24595	0.24456
726	661.701	0.24836	0.24798	0.2475	0.24515	0.24664	0.24543	0.24379	0.24443	0.24499	0.2447	0.24713	0.24621	0.24622	0.24489	0.245	0.24416	0.24583	0.2452	0.24537	0.24433	0.24462	0.24269	0.24484	0.24644	0.24532	0.24536	0.24475	0.2432	0.24398	0.24337	0.24548	0.24484	0.24326	0.24214	0.24229	0.24333	0.24397	0.24842	0.24581	0.24609	0.24533	0.24591	0.2438	0.24603	0.24848	0.2473	0.24596	0.24472
727	661.908	0.24808	0.24745	0.24794	0.24521	0.24658	0.24467	0.24414	0.244	0.24475	0.24481	0.24718	0.246	0.24581	0.24457	0.2446	0.24398	0.2459	0.24511	0.24487	0.24401	0.24428	0.2422	0.24507	0.24627	0.24485	0.24534	0.2447	0.24269	0.24391	0.2433	0.24542	0.24425	0.24325	0.24197	0.2419	0.2428	0.24316	0.24796	0.24628	0.2454	0.24519	0.24584	0.24392	0.24571	0.2484	0.24731	0.24604	0.24498
728	662.115	0.24896	0.24785	0.24848	0.24568	0.24648	0.24544	0.24484	0.24395	0.24542	0.24524	0.24769	0.24649	0.24604	0.24511	0.2454	0.24427	0.24592	0.24566	0.24549	0.2442	0.2448	0.24278	0.24507	0.24639	0.24542	0.24603	0.24504	0.24336	0.24374	0.2435	0.24533	0.2447	0.2435	0.2425	0.24239	0.24317	0.24344	0.24856	0.24613	0.24624	0.24534	0.24626	0.24412	0.24615	0.2489	0.24782	0.24647	0.2452
729	662.322	0.24872	0.24786	0.24795	0.24538	0.24678	0.24521	0.24435	0.24413	0.24538	0.24514	0.24726	0.24615	0.2456	0.24499	0.24474	0.24393	0.24606	0.2456	0.24495	0.24422	0.2449	0.24272	0.24493	0.24665	0.24515	0.24537	0.24451	0.24294	0.24353	0.24305	0.2454	0.24451	0.24367	0.2422	0.24242	0.24295	0.24346	0.24832	0.24629	0.24606	0.24539	0.24623	0.24401	0.24609	0.24856	0.24744	0.24663	0.24506
730	662.529	0.24839	0.24819	0.24803	0.24532	0.24668	0.24523	0.24451	0.24402	0.24521	0.24546	0.24739	0.24647	0.2458	0.245	0.24487	0.24408	0.24583	0.24542	0.24522	0.24442	0.24441	0.24242	0.24535	0.24652	0.24555	0.2454	0.24501	0.2431	0.24411	0.24362	0.2458	0.24479	0.2434	0.24237	0.24252	0.24319	0.2441	0.24805	0.24631	0.24603	0.24556	0.24608	0.24397	0.24629	0.24868	0.24801	0.24679	0.24541
731	662.736	0.24866	0.24812	0.24837	0.2455	0.24685	0.24533	0.2445	0.24447	0.24551	0.24543	0.24756	0.24599	0.24614	0.24511	0.24519	0.24443	0.24593	0.24559	0.24556	0.24422	0.24511	0.24293	0.24525	0.24672	0.24553	0.24589	0.24511	0.24339	0.24402	0.24348	0.24532	0.24492	0.24338	0.24238	0.24252	0.24354	0.24404	0.24831	0.24649	0.24622	0.24565	0.2463	0.24452	0.24664	0.24884	0.24791	0.24684	0.24559
732	662.943	0.24859	0.24812	0.24792	0.24558	0.24689	0.24499	0.2442	0.2449	0.2453	0.24545	0.24722	0.24604	0.24623	0.24519	0.24556	0.24432	0.24597	0.24519	0.24552	0.24416	0.24464	0.2427	0.24501	0.24679	0.24559	0.24597	0.24518	0.24318	0.24387	0.24341	0.24595	0.24468	0.24354	0.2426	0.24264	0.2434	0.24377	0.24857	0.24658	0.24644	0.24598	0.24606	0.24435	0.24636	0.2488	0.2481	0.24735	0.24586
733	663.15	0.24881	0.24816	0.24835	0.24555	0.24683	0.24522	0.24457	0.24472	0.2452	0.2455	0.2473	0.24653	0.24618	0.24547	0.24494	0.24432	0.24635	0.24557	0.24542	0.24446	0.24509	0.243	0.24522	0.24647	0.24571	0.24574	0.24501	0.24354	0.24426	0.24384	0.24583	0.24542	0.24361	0.24241	0.24273	0.24376	0.24413	0.24883	0.24679	0.24629	0.24575	0.24654	0.24469	0.24651	0.24948	0.2481	0.24724	0.24602
734	663.357	0.24823	0.24796	0.24777	0.24488	0.24661	0.24507	0.24444	0.24438	0.24495	0.24525	0.2469	0.24609	0.24593	0.24491	0.24521	0.2439	0.24549	0.24517	0.24518	0.24378	0.24452	0.24251	0.24512	0.24634	0.24515	0.24539	0.24476	0.24286	0.2438	0.24336	0.24543	0.24463	0.24338	0.24241	0.24246	0.24297	0.24306	0.24832	0.24573	0.24584	0.24571	0.24627	0.24427	0.24626	0.24886	0.24786	0.24649	0.24546
735	663.564	0.24859	0.24805	0.24785	0.24481	0.24651	0.24524	0.24391	0.24415	0.24485	0.24512	0.24735	0.24591	0.24579	0.24463	0.24519	0.24392	0.24545	0.2454	0.24542	0.24422	0.24481	0.24236	0.2447	0.24625	0.24513	0.24547	0.24444	0.24309	0.24401	0.24321	0.24517	0.24506	0.24364	0.2423	0.24205	0.24318	0.24347	0.24836	0.2461	0.24571	0.24552	0.24615	0.2442	0.24654	0.2486	0.24782	0.24682	0.24542
736	663.77	0.24831	0.24786	0.24795	0.24555	0.24652	0.24554	0.24457	0.24428	0.2452	0.2453	0.24772	0.2464	0.2461	0.24478	0.24522	0.24429	0.2461	0.24545	0.24568	0.24425	0.24474	0.24255	0.24512	0.24663	0.24542	0.24554	0.24514	0.24342	0.24383	0.24331	0.24542	0.24489	0.24362	0.24261	0.24244	0.24342	0.24367	0.24871	0.24648	0.24609	0.24561	0.24632	0.24488	0.24672	0.24922	0.24819	0.24748	0.24605
737	663.977	0.24845	0.24822	0.24841	0.24553	0.24698	0.24567	0.24486	0.24482	0.24557	0.24572	0.24796	0.24655	0.24666	0.2454	0.24531	0.24459	0.24649	0.24557	0.24617	0.24457	0.24533	0.24319	0.24552	0.24691	0.24578	0.24606	0.24548	0.24368	0.24429	0.24345	0.24587	0.24507	0.24378	0.24269	0.24286	0.24375	0.2442	0.249	0.24658	0.2464	0.24633	0.24682	0.24488	0.24677	0.24984	0.24876	0.24755	0.24646
738	664.184	0.24853	0.24816	0.24792	0.24544	0.24625	0.24496	0.24423	0.24427	0.24524	0.24515	0.24749	0.24647	0.24599	0.2449	0.24503	0.24423	0.24587	0.24566	0.24541	0.24413	0.24482	0.24246	0.24512	0.24648	0.24517	0.2457	0.24503	0.24331	0.24382	0.2433	0.24535	0.24483	0.24335	0.24216	0.24228	0.24329	0.24364	0.24859	0.2467	0.24629	0.24557	0.24662	0.24432	0.24677	0.24928	0.24857	0.24718	0.24596
739	664.391	0.24893	0.24843	0.24847	0.24575	0.24691	0.24577	0.24485	0.24468	0.24569	0.24529	0.24781	0.2471	0.24656	0.24519	0.24559	0.2445	0.24618	0.24625	0.24584	0.24477	0.24495	0.24338	0.24573	0.24697	0.24578	0.24615	0.24564	0.24386	0.24452	0.24344	0.24607	0.24513	0.24386	0.2429	0.24279	0.24361	0.24418	0.24889	0.24677	0.24651	0.24601	0.24692	0.24503	0.24685	0.24993	0.2489	0.24782	0.24644
740	664.598	0.24826	0.24821	0.24818	0.24511	0.24662	0.24503	0.24417	0.24427	0.24521	0.24527	0.24758	0.24646	0.24593	0.24523	0.24472	0.24426	0.24577	0.24577	0.24531	0.24442	0.24479	0.24265	0.24534	0.24665	0.24528	0.24548	0.24513	0.24304	0.24393	0.24328	0.24569	0.245	0.24346	0.24204	0.24268	0.24325	0.24383	0.24862	0.24637	0.24602	0.24575	0.24626	0.24421	0.24662	0.2496	0.24834	0.2475	0.24635
741	664.805	0.24839	0.24801	0.24806	0.24535	0.24654	0.24475	0.24422	0.24415	0.24509	0.24549	0.2475	0.24604	0.2458	0.24496	0.24471	0.24404	0.24575	0.24577	0.24523	0.24404	0.24459	0.24255	0.24487	0.24634	0.24518	0.24549	0.24455	0.24345	0.24361	0.24325	0.24533	0.24441	0.243	0.24236	0.24228	0.24304	0.24361	0.24827	0.24635	0.24597	0.24531	0.2462	0.24411	0.2464	0.24948	0.24834	0.24734	0.2463
742	665.012	0.2487	0.24796	0.24812	0.24525	0.24634	0.24535	0.24453	0.24457	0.24537	0.24521	0.24767	0.24604	0.24632	0.24521	0.24579	0.2443	0.24583	0.24572	0.24561	0.24453	0.24512	0.24265	0.24534	0.24674	0.24571	0.24616	0.24519	0.24322	0.244	0.24367	0.24607	0.24502	0.24346	0.24259	0.24272	0.24341	0.24386	0.24877	0.24631	0.24625	0.24583	0.24657	0.2449	0.24688	0.24974	0.24904	0.24783	0.24655
743	665.218	0.24858	0.24791	0.24832	0.24543	0.24632	0.24551	0.24418	0.24449	0.24523	0.2458	0.24759	0.24665	0.24605	0.24477	0.24561	0.24444	0.24621	0.24586	0.24569	0.24441	0.24498	0.2429	0.24562	0.24652	0.24557	0.2461	0.24507	0.24322	0.24427	0.24375	0.24578	0.24507	0.24377	0.24247	0.24255	0.2435	0.24402	0.24862	0.24658	0.24664	0.24606	0.24648	0.24516	0.247	0.2499	0.24881	0.24761	0.24709
744	665.425	0.24873	0.24816	0.24836	0.24567	0.24678	0.24533	0.2449	0.24464	0.24555	0.24544	0.24766	0.24701	0.24605	0.24553	0.24506	0.24448	0.24632	0.24578	0.24569	0.24472	0.24522	0.24324	0.24552	0.24687	0.24578	0.24616	0.24526	0.24358	0.24463	0.24375	0.24586	0.2453	0.24368	0.24307	0.24252	0.24366	0.24449	0.24862	0.24653	0.24632	0.24584	0.24689	0.24529	0.247	0.25019	0.24881	0.24814	0.24702
745	665.632	0.24871	0.24821	0.24809	0.2456	0.24672	0.24542	0.24435	0.24439	0.24509	0.24511	0.24818	0.24645	0.24635	0.24528	0.24557	0.24453	0.24626	0.24591	0.24568	0.24465	0.24507	0.24307	0.24547	0.24707	0.24561	0.24587	0.24532	0.24361	0.2446	0.24369	0.24586	0.24501	0.24371	0.24278	0.24296	0.24348	0.24391	0.24883	0.24644	0.24659	0.24622	0.24681	0.24509	0.24729	0.24976	0.24882	0.24815	0.24672
746	665.839	0.24886	0.2488	0.24852	0.24634	0.24721	0.24576	0.24498	0.24509	0.24604	0.24599	0.24799	0.247	0.24692	0.24581	0.24588	0.24493	0.24661	0.24619	0.24624	0.24484	0.24566	0.24339	0.24552	0.24729	0.24633	0.24638	0.24556	0.24404	0.24451	0.24412	0.24621	0.24551	0.24375	0.24295	0.24306	0.24376	0.24422	0.24924	0.24708	0.24684	0.2465	0.24704	0.24558	0.24759	0.25027	0.2497	0.24845	0.24737
747	666.046	0.24887	0.24867	0.24841	0.24608	0.24726	0.24573	0.24492	0.24486	0.24609	0.24571	0.24828	0.24705	0.24647	0.2459	0.24607	0.24505	0.24672	0.24631	0.24615	0.24523	0.24596	0.24377	0.24623	0.24698	0.24601	0.24659	0.24529	0.24406	0.24481	0.24437	0.24654	0.24532	0.24436	0.24337	0.24303	0.24386	0.24442	0.2489	0.24668	0.24698	0.24615	0.24673	0.24545	0.24776	0.25005	0.2495	0.24879	0.2476
748	666.253	0.24911	0.24875	0.2487	0.24658	0.24747	0.24598	0.24575	0.24569	0.24603	0.24599	0.2482	0.24732	0.2468	0.246	0.24599	0.24546	0.2471	0.24653	0.24606	0.24547	0.2458	0.24384	0.24648	0.24757	0.24652	0.24667	0.24584	0.24416	0.24529	0.24447	0.24665	0.24588	0.24443	0.24339	0.24331	0.24415	0.24474	0.24938	0.2472	0.2468	0.24691	0.24721	0.24577	0.24772	0.25092	0.24993	0.24919	0.24792
749	666.459	0.24953	0.2494	0.24918	0.24655	0.24786	0.24635	0.24606	0.24546	0.24658	0.24628	0.24876	0.2473	0.24706	0.24621	0.24638	0.2455	0.2469	0.24676	0.24699	0.2458	0.24624	0.24375	0.24628	0.24805	0.24666	0.247	0.24609	0.24447	0.24509	0.24465	0.24705	0.24638	0.24451	0.24361	0.24381	0.24419	0.24498	0.24962	0.24737	0.24758	0.24667	0.24738	0.24616	0.24815	0.25131	0.25017	0.24917	0.24787
750	666.666	0.24988	0.24933	0.24925	0.24639	0.24821	0.24609	0.24568	0.24574	0.24637	0.24607	0.24901	0.24754	0.24725	0.24629	0.24694	0.24554	0.24698	0.24687	0.24653	0.24545	0.24624	0.24402	0.24653	0.24829	0.24664	0.24727	0.24638	0.24441	0.24568	0.24489	0.24665	0.24599	0.24465	0.24368	0.24354	0.24401	0.245	0.24962	0.24723	0.24747	0.24701	0.24744	0.24625	0.24821	0.25097	0.25017	0.2493	0.24803
751	666.873	0.24998	0.24955	0.24952	0.24683	0.24802	0.24686	0.24607	0.24624	0.24695	0.24667	0.2489	0.24779	0.24739	0.24663	0.24708	0.24625	0.24772	0.2474	0.24739	0.24626	0.24666	0.24483	0.24672	0.24829	0.24737	0.2475	0.24698	0.24501	0.24606	0.24517	0.24756	0.24638	0.24483	0.24405	0.24401	0.24482	0.24512	0.25037	0.24761	0.24794	0.24746	0.24799	0.24619	0.24865	0.25169	0.25046	0.24955	0.24865
752	667.08	0.25009	0.24977	0.2495	0.24714	0.24837	0.24654	0.2462	0.24604	0.24733	0.24698	0.24957	0.24853	0.24793	0.2472	0.24727	0.24588	0.248	0.24755	0.24719	0.24665	0.24706	0.24497	0.24708	0.24859	0.24778	0.24791	0.24708	0.24559	0.24622	0.24521	0.24745	0.24662	0.24509	0.24416	0.24415	0.24497	0.24571	0.25006	0.24798	0.24795	0.24741	0.24807	0.24661	0.24881	0.25161	0.25086	0.24977	0.24874
753	667.287	0.25097	0.2501	0.25036	0.24754	0.24876	0.24725	0.24688	0.24679	0.24748	0.2474	0.25002	0.24849	0.24882	0.24767	0.24772	0.24658	0.2487	0.24791	0.24821	0.24671	0.24699	0.24553	0.24786	0.24929	0.2482	0.24877	0.24725	0.24603	0.24653	0.24593	0.24819	0.24756	0.24584	0.24459	0.24456	0.24549	0.24633	0.25068	0.24846	0.24823	0.24816	0.24905	0.24696	0.24923	0.25215	0.25131	0.25064	0.24971
754	667.493	0.25045	0.24993	0.25003	0.24731	0.24856	0.24712	0.24664	0.24653	0.24721	0.2473	0.24947	0.24834	0.24823	0.24687	0.24738	0.24628	0.24829	0.24808	0.24768	0.2464	0.2472	0.24516	0.24766	0.24887	0.24775	0.24803	0.24735	0.2458	0.24641	0.24551	0.24786	0.2468	0.24544	0.24429	0.24424	0.24544	0.24534	0.24983	0.24818	0.24817	0.24819	0.24839	0.24697	0.2489	0.25188	0.25113	0.25018	0.24922
755	667.7	0.25071	0.25034	0.25029	0.24732	0.2486	0.24749	0.24693	0.24669	0.24769	0.2478	0.24968	0.24859	0.24848	0.24779	0.24768	0.24713	0.2484	0.24844	0.24803	0.24694	0.24776	0.24538	0.24774	0.24929	0.24798	0.24881	0.24733	0.24577	0.2467	0.2458	0.2483	0.2475	0.24586	0.24494	0.24473	0.24562	0.24597	0.25078	0.24808	0.2483	0.24837	0.24895	0.24745	0.24926	0.25215	0.25135	0.25066	0.24992
756	667.907	0.25118	0.25043	0.25066	0.2477	0.24878	0.24725	0.2468	0.24677	0.24762	0.24743	0.24976	0.24904	0.24855	0.24759	0.24763	0.2466	0.24844	0.24815	0.24806	0.24697	0.24751	0.24538	0.24768	0.24913	0.24771	0.24833	0.24776	0.24612	0.24715	0.24597	0.24816	0.24748	0.2459	0.24459	0.24465	0.24544	0.24605	0.25077	0.24902	0.24846	0.24789	0.24891	0.24722	0.24928	0.25222	0.25158	0.25085	0.24998
757	668.114	0.25101	0.25067	0.2508	0.24795	0.24915	0.24767	0.24716	0.24688	0.24811	0.24787	0.25057	0.24938	0.24924	0.24791	0.24814	0.24751	0.24901	0.2485	0.24848	0.2474	0.24788	0.24604	0.24801	0.2498	0.24852	0.24883	0.248	0.24631	0.24714	0.24632	0.24872	0.24781	0.24592	0.24493	0.24478	0.24584	0.2463	0.25118	0.24866	0.24905	0.24868	0.24919	0.248	0.2496	0.25245	0.25174	0.25094	0.25
758	668.32	0.25106	0.25029	0.25025	0.24744	0.24897	0.24755	0.24695	0.24687	0.24796	0.24727	0.25017	0.24917	0.24873	0.24777	0.24757	0.2471	0.24863	0.24822	0.24815	0.24722	0.24734	0.24563	0.24809	0.24916	0.24841	0.24866	0.24768	0.2462	0.24665	0.24602	0.24791	0.24718	0.24578	0.24484	0.24485	0.24573	0.24612	0.25075	0.24888	0.24812	0.24824	0.24869	0.24731	0.24912	0.25252	0.25143	0.25102	0.24972
759	668.527	0.25109	0.2503	0.2507	0.24802	0.24906	0.24783	0.24698	0.24709	0.24804	0.24812	0.25027	0.24907	0.24894	0.24809	0.24837	0.24696	0.24895	0.24835	0.24818	0.24728	0.24758	0.24561	0.24818	0.24989	0.24849	0.24824	0.2478	0.24626	0.24729	0.2466	0.24832	0.24792	0.24587	0.24466	0.24489	0.24618	0.24632	0.25096	0.24884	0.24854	0.24853	0.24912	0.2474	0.24949	0.25218	0.25177	0.251	0.24994
760	668.734	0.25115	0.25105	0.25059	0.24836	0.24948	0.24808	0.24742	0.24749	0.24832	0.24808	0.25027	0.24916	0.24949	0.24816	0.24828	0.24716	0.24924	0.2485	0.24862	0.24739	0.24826	0.24628	0.24831	0.24973	0.24867	0.24895	0.24803	0.2463	0.24729	0.24651	0.24872	0.24803	0.24626	0.24509	0.24506	0.24583	0.24644	0.25137	0.24925	0.24914	0.2487	0.24899	0.24761	0.24959	0.25273	0.25187	0.25118	0.24995
761	668.941	0.25162	0.25091	0.25101	0.24832	0.24944	0.24795	0.24764	0.24749	0.24881	0.24837	0.25084	0.2493	0.24938	0.24843	0.24881	0.24785	0.24934	0.24911	0.24904	0.24751	0.2485	0.24606	0.24858	0.2502	0.24856	0.24925	0.2485	0.24679	0.24731	0.24665	0.24898	0.24804	0.24633	0.24521	0.24571	0.24586	0.24682	0.25117	0.24909	0.24911	0.24878	0.24896	0.24765	0.24999	0.25308	0.25211	0.2512	0.25028
762	669.147	0.25129	0.25087	0.25095	0.24815	0.24925	0.24816	0.24702	0.24716	0.24852	0.24809	0.25055	0.24934	0.24968	0.2483	0.24821	0.24766	0.24894	0.24878	0.24876	0.24784	0.24805	0.24603	0.2486	0.24963	0.24833	0.24912	0.24796	0.24649	0.24716	0.24665	0.24866	0.24802	0.24607	0.2448	0.24491	0.24593	0.24658	0.25156	0.24898	0.24887	0.24862	0.24956	0.2479	0.24961	0.25266	0.25206	0.25105	0.25035
763	669.354	0.25211	0.25155	0.25174	0.24919	0.25025	0.24888	0.24805	0.24822	0.24927	0.24928	0.25099	0.25051	0.25033	0.24894	0.24909	0.24858	0.25018	0.2496	0.24972	0.2484	0.24932	0.24725	0.24959	0.25077	0.24956	0.24978	0.24913	0.24707	0.2482	0.24715	0.24946	0.24897	0.247	0.24564	0.24608	0.24662	0.24786	0.25229	0.25017	0.25005	0.24929	0.25022	0.2485	0.25077	0.25389	0.25261	0.25187	0.25115
764	669.561	0.25226	0.25163	0.25137	0.24886	0.25026	0.24898	0.24825	0.24783	0.24942	0.24895	0.25111	0.2501	0.24987	0.24926	0.249	0.24797	0.24994	0.24971	0.2496	0.2486	0.24883	0.24725	0.24926	0.25075	0.24942	0.24967	0.24877	0.24705	0.24768	0.24716	0.24994	0.2487	0.24688	0.24551	0.2457	0.2469	0.24725	0.25218	0.24996	0.24992	0.24925	0.24997	0.24847	0.25026	0.25325	0.25248	0.2516	0.25065
765	669.767	0.25234	0.25148	0.2516	0.24892	0.25005	0.24904	0.24777	0.24821	0.24952	0.249	0.25096	0.2502	0.24996	0.24891	0.24903	0.24809	0.2499	0.24942	0.24937	0.24852	0.24878	0.2468	0.24942	0.25075	0.24945	0.24987	0.24903	0.24749	0.24805	0.24763	0.24963	0.24882	0.24681	0.24549	0.24571	0.24679	0.2475	0.25208	0.24976	0.24973	0.24926	0.24972	0.24828	0.25043	0.25279	0.25254	0.25174	0.25087
766	669.974	0.25217	0.25193	0.25158	0.24898	0.25006	0.24889	0.24844	0.24804	0.24897	0.24902	0.25172	0.25026	0.25026	0.24935	0.24911	0.24845	0.25025	0.24956	0.24937	0.24857	0.24883	0.24729	0.24982	0.25092	0.24959	0.24961	0.24908	0.24742	0.2482	0.24744	0.2498	0.24874	0.24686	0.24557	0.24595	0.24691	0.24714	0.25198	0.24969	0.24982	0.24915	0.24983	0.24842	0.25067	0.25302	0.25252	0.25178	0.25097
767	670.181	0.25228	0.25171	0.25176	0.24902	0.25014	0.24887	0.24825	0.24815	0.24971	0.24879	0.25122	0.2504	0.24982	0.24944	0.2493	0.24844	0.25018	0.25008	0.24949	0.24871	0.24914	0.24704	0.24933	0.25066	0.24989	0.25017	0.24892	0.24735	0.24795	0.24748	0.24962	0.24892	0.24702	0.24566	0.24568	0.24653	0.24758	0.25223	0.24982	0.24984	0.24931	0.25028	0.24832	0.25045	0.2534	0.25234	0.25183	0.25119
768	670.388	0.25261	0.25209	0.25217	0.24951	0.25066	0.24918	0.24858	0.24837	0.24955	0.24962	0.2518	0.25079	0.25058	0.2498	0.24949	0.24904	0.25065	0.25013	0.25003	0.24922	0.24957	0.2476	0.24971	0.25123	0.25006	0.25047	0.24946	0.24788	0.24896	0.24757	0.25019	0.24903	0.24753	0.24663	0.24652	0.24759	0.24778	0.25275	0.24994	0.25017	0.24985	0.25035	0.24876	0.25082	0.25368	0.25279	0.2521	0.25139
769	670.594	0.25253	0.25198	0.25195	0.24937	0.25057	0.2491	0.2486	0.24849	0.24923	0.2493	0.25148	0.25066	0.25057	0.24939	0.24952	0.24879	0.25031	0.25002	0.25014	0.249	0.24996	0.24752	0.2499	0.25128	0.25001	0.25027	0.24952	0.24786	0.24874	0.2478	0.25002	0.24924	0.24723	0.24604	0.24645	0.24713	0.24736	0.25222	0.25004	0.24993	0.24949	0.25005	0.24855	0.25064	0.25346	0.253	0.25152	0.25135
770	670.801	0.25279	0.25226	0.25212	0.24962	0.25063	0.2494	0.24851	0.24871	0.25014	0.24944	0.25204	0.25093	0.25094	0.24987	0.24965	0.24917	0.25075	0.25052	0.25015	0.24905	0.25005	0.24779	0.25013	0.25148	0.24986	0.25064	0.24969	0.24824	0.24907	0.24829	0.25009	0.24939	0.24769	0.24618	0.2466	0.24748	0.24766	0.25243	0.25015	0.25016	0.24923	0.25063	0.24859	0.2507	0.25364	0.25281	0.25227	0.25119
771	671.008	0.25276	0.25174	0.25249	0.24955	0.25061	0.24904	0.24861	0.24878	0.24942	0.24981	0.25184	0.25076	0.25027	0.24978	0.24947	0.24867	0.25075	0.25045	0.25008	0.24909	0.24975	0.24783	0.25002	0.25146	0.25025	0.25054	0.24968	0.24807	0.24891	0.24814	0.25045	0.24908	0.24743	0.24617	0.24606	0.24734	0.24781	0.25223	0.24984	0.25015	0.24978	0.25019	0.24872	0.25074	0.25354	0.25285	0.25172	0.25078
772	671.214	0.25262	0.25196	0.25222	0.24923	0.2506	0.24901	0.24858	0.24839	0.24944	0.24948	0.25168	0.25056	0.25033	0.24945	0.2497	0.24923	0.25049	0.25016	0.24991	0.24921	0.24951	0.24768	0.24994	0.25119	0.24974	0.25069	0.24956	0.24816	0.24862	0.24803	0.25002	0.24944	0.24752	0.24636	0.24624	0.2471	0.2477	0.25193	0.2497	0.24947	0.24918	0.24992	0.24822	0.25059	0.25339	0.25226	0.25205	0.25116
773	671.421	0.25277	0.25223	0.25233	0.24977	0.25122	0.24932	0.24871	0.2493	0.24986	0.24977	0.25199	0.2511	0.2507	0.25	0.24986	0.24896	0.25088	0.25063	0.25031	0.24954	0.2501	0.2478	0.25044	0.25191	0.2506	0.25077	0.24985	0.2483	0.24926	0.24874	0.25052	0.24956	0.24768	0.2465	0.24658	0.24757	0.24785	0.25236	0.25021	0.24983	0.24943	0.25011	0.24863	0.25079	0.25335	0.2526	0.252	0.25149
774	671.628	0.25212	0.2517	0.25159	0.24899	0.25018	0.24881	0.24817	0.24821	0.24949	0.24895	0.25132	0.25025	0.2503	0.24902	0.24909	0.24794	0.24988	0.25018	0.24954	0.24862	0.24934	0.24725	0.24983	0.25105	0.24988	0.25005	0.24951	0.24804	0.24856	0.24786	0.25016	0.24931	0.24718	0.24625	0.246	0.24655	0.24696	0.25134	0.24946	0.24913	0.24868	0.24936	0.24781	0.24997	0.25269	0.25203	0.25115	0.25014
775	671.834	0.25211	0.25195	0.25204	0.24898	0.24983	0.24879	0.24825	0.24796	0.24928	0.2491	0.25127	0.25021	0.24982	0.24886	0.24911	0.2486	0.25022	0.24955	0.24966	0.24853	0.24926	0.24715	0.24928	0.25107	0.2497	0.25018	0.24974	0.24792	0.24855	0.24761	0.24964	0.24885	0.24714	0.24586	0.24591	0.24652	0.24708	0.2516	0.24919	0.24863	0.24825	0.2494	0.24783	0.24973	0.25231	0.25157	0.2511	0.25007
776	672.041	0.25239	0.25186	0.25161	0.24908	0.25044	0.24907	0.24832	0.24813	0.24887	0.24881	0.25126	0.25048	0.25035	0.24907	0.24943	0.24842	0.24986	0.2501	0.24995	0.24875	0.24956	0.24731	0.24995	0.25111	0.24995	0.2504	0.24943	0.24762	0.24857	0.2479	0.2499	0.24921	0.24714	0.2458	0.24591	0.24669	0.24685	0.25171	0.24899	0.24889	0.24848	0.24936	0.24746	0.24972	0.25271	0.25172	0.25097	0.25045
777	672.247	0.25226	0.25214	0.2519	0.24921	0.2508	0.249	0.2485	0.2482	0.24946	0.24954	0.25188	0.25082	0.2504	0.2496	0.2495	0.24891	0.25041	0.25023	0.24991	0.24868	0.24966	0.24761	0.24996	0.25144	0.25049	0.25088	0.24992	0.24811	0.24929	0.24844	0.25051	0.24926	0.24763	0.24677	0.24611	0.24694	0.24713	0.25181	0.2496	0.24948	0.24863	0.24951	0.24767	0.24983	0.25293	0.252	0.25154	0.25103
778	672.454	0.25213	0.25203	0.25151	0.24941	0.25065	0.24909	0.24831	0.24823	0.24929	0.24892	0.25172	0.25065	0.25046	0.24929	0.24931	0.24838	0.2503	0.2496	0.2498	0.24886	0.24938	0.24754	0.24977	0.2516	0.25028	0.25042	0.24963	0.24808	0.24868	0.24803	0.24992	0.24888	0.24752	0.24616	0.24578	0.2469	0.24697	0.25132	0.24939	0.24913	0.24839	0.24922	0.24752	0.24975	0.2526	0.25171	0.25118	0.25003
779	672.661	0.25225	0.25211	0.25191	0.24954	0.25053	0.24909	0.24855	0.2486	0.2492	0.24944	0.25148	0.25083	0.25041	0.2494	0.24941	0.24856	0.25051	0.25041	0.25018	0.24902	0.2495	0.24755	0.24972	0.2516	0.25021	0.25108	0.24955	0.24818	0.24916	0.24853	0.2503	0.2492	0.24761	0.24634	0.24641	0.24686	0.2471	0.25181	0.24926	0.24934	0.24882	0.24944	0.24746	0.24967	0.25217	0.25157	0.25127	0.25061
780	672.867	0.25276	0.25189	0.25208	0.24977	0.25072	0.24924	0.2482	0.24867	0.24958	0.24947	0.25178	0.2502	0.25053	0.24981	0.24983	0.24871	0.25039	0.25001	0.2501	0.24905	0.24953	0.24791	0.24985	0.25233	0.25062	0.25106	0.25034	0.24838	0.24945	0.24845	0.25022	0.24976	0.2479	0.24617	0.24649	0.24679	0.24725	0.25197	0.24935	0.24916	0.24899	0.24933	0.24784	0.24966	0.25266	0.2515	0.25124	0.2506
781	673.074	0.25265	0.25216	0.25208	0.24957	0.25076	0.2494	0.24842	0.24841	0.24931	0.24915	0.25186	0.25072	0.25042	0.24961	0.24971	0.24854	0.25085	0.24985	0.25019	0.24913	0.24971	0.24741	0.24989	0.25141	0.25069	0.2509	0.25017	0.24843	0.24937	0.24845	0.25051	0.24942	0.24768	0.24678	0.24614	0.2473	0.24731	0.25171	0.24941	0.24914	0.24893	0.24907	0.2472	0.24972	0.25231	0.25175	0.25066	0.25005
782	673.281	0.25247	0.25231	0.25239	0.24941	0.25048	0.24972	0.24873	0.24859	0.24969	0.24949	0.25134	0.25054	0.25062	0.24933	0.24952	0.24908	0.25033	0.25046	0.25032	0.24897	0.24958	0.2476	0.25029	0.25206	0.25053	0.25128	0.25037	0.24868	0.24942	0.24893	0.25057	0.24939	0.24781	0.24633	0.24621	0.24678	0.24691	0.25197	0.24924	0.24941	0.24873	0.24893	0.24749	0.24948	0.25235	0.25194	0.2507	0.2501
783	673.487	0.25235	0.25187	0.25181	0.24959	0.2507	0.249	0.24831	0.24835	0.24923	0.24901	0.25117	0.25023	0.25016	0.24943	0.24948	0.24861	0.25021	0.2501	0.24999	0.24926	0.24948	0.24758	0.2501	0.25198	0.25052	0.25087	0.25021	0.24843	0.24932	0.24882	0.25017	0.24953	0.24753	0.24668	0.24576	0.2467	0.24696	0.2512	0.2491	0.24887	0.248	0.24911	0.24719	0.24932	0.25211	0.25152	0.25057	0.24995
784	673.694	0.25231	0.25181	0.25171	0.24902	0.25024	0.2487	0.24836	0.24842	0.24913	0.24879	0.25124	0.25009	0.24975	0.24918	0.24947	0.24856	0.25011	0.25009	0.2496	0.24902	0.24953	0.24745	0.24967	0.2517	0.2504	0.25117	0.25002	0.24857	0.24893	0.24843	0.25035	0.24932	0.24755	0.24608	0.24592	0.24664	0.24654	0.25126	0.24879	0.24849	0.24822	0.24865	0.24694	0.24864	0.25186	0.25099	0.25009	0.24966
785	673.9	0.25269	0.25205	0.25206	0.2493	0.25069	0.24958	0.24846	0.24834	0.24944	0.24948	0.25181	0.25073	0.25034	0.24925	0.24945	0.24899	0.25013	0.25038	0.25027	0.24911	0.24976	0.24778	0.25057	0.25138	0.25094	0.25111	0.25054	0.24852	0.24954	0.2488	0.25042	0.24946	0.24791	0.24662	0.24625	0.24689	0.24684	0.25162	0.24945	0.24891	0.24824	0.24845	0.24692	0.2489	0.25174	0.25116	0.25042	0.24964
786	674.107	0.25281	0.252	0.25202	0.24956	0.25089	0.24907	0.24838	0.24866	0.24944	0.24952	0.2516	0.25045	0.2503	0.24938	0.24955	0.24873	0.25046	0.2504	0.2501	0.24933	0.24977	0.24761	0.25025	0.25171	0.25069	0.25133	0.25013	0.24819	0.24941	0.24866	0.25063	0.24972	0.2478	0.24663	0.24634	0.24695	0.24716	0.25138	0.24899	0.24861	0.24824	0.24861	0.24674	0.24903	0.25179	0.2511	0.25058	0.24978
787	674.314	0.25255	0.2521	0.25256	0.24931	0.25066	0.24932	0.24871	0.24868	0.2495	0.24948	0.25166	0.25058	0.25038	0.24958	0.24945	0.2489	0.25057	0.2504	0.25024	0.2492	0.25012	0.24784	0.25043	0.25186	0.25077	0.25107	0.25049	0.24891	0.24962	0.24873	0.25096	0.25012	0.24777	0.24677	0.24657	0.24695	0.24719	0.25164	0.24889	0.24892	0.24828	0.24849	0.24709	0.24901	0.25148	0.25074	0.25023	0.24912
788	674.52	0.25167	0.25135	0.25172	0.24888	0.25013	0.24883	0.24805	0.24795	0.24904	0.24916	0.25147	0.25022	0.25022	0.24901	0.249	0.24821	0.24996	0.24962	0.24933	0.24862	0.24942	0.24723	0.24984	0.25154	0.25027	0.25058	0.25	0.24876	0.24901	0.24841	0.25048	0.24934	0.24721	0.24636	0.24591	0.24639	0.24654	0.25094	0.24824	0.24824	0.24721	0.24761	0.24624	0.24822	0.2505	0.24995	0.2492	0.24834
789	674.727	0.25187	0.25151	0.25124	0.24923	0.25013	0.24847	0.24789	0.24781	0.24884	0.24883	0.25114	0.25006	0.25009	0.24903	0.2491	0.24778	0.24981	0.24955	0.24954	0.24845	0.24889	0.24732	0.25	0.25145	0.25057	0.2507	0.2499	0.24853	0.24926	0.24827	0.25058	0.24907	0.24733	0.24614	0.24597	0.24626	0.24632	0.25099	0.24843	0.24811	0.24754	0.24777	0.24625	0.24826	0.25087	0.25011	0.24944	0.24857
790	674.933	0.25235	0.25191	0.25167	0.24952	0.25049	0.24923	0.24847	0.24839	0.24931	0.24923	0.25161	0.25053	0.25042	0.24942	0.24992	0.24913	0.25048	0.25042	0.25025	0.24966	0.24999	0.24789	0.25018	0.25188	0.25104	0.25137	0.25081	0.249	0.24982	0.24905	0.25133	0.24947	0.24808	0.24682	0.24654	0.24679	0.24692	0.25165	0.24867	0.24878	0.24817	0.24822	0.24664	0.24824	0.25107	0.25072	0.24982	0.24895
791	675.14	0.25354	0.25305	0.25292	0.25018	0.25144	0.24988	0.24924	0.24927	0.24977	0.25014	0.25257	0.251	0.25114	0.25019	0.25016	0.24945	0.25157	0.25068	0.25089	0.24972	0.24983	0.24857	0.25101	0.25253	0.25144	0.2522	0.2512	0.24981	0.2506	0.24997	0.25216	0.25079	0.24885	0.24756	0.24716	0.24769	0.24781	0.25217	0.24994	0.24935	0.24819	0.24912	0.24719	0.24888	0.25181	0.25081	0.25031	0.24934
792	675.346	0.25368	0.25362	0.25342	0.25036	0.2523	0.25078	0.2497	0.24943	0.25096	0.25068	0.25331	0.25195	0.25153	0.25077	0.25106	0.25013	0.25138	0.25154	0.25148	0.25002	0.25093	0.24926	0.2519	0.25339	0.25222	0.25281	0.2521	0.25042	0.25117	0.25032	0.25212	0.25165	0.24963	0.2481	0.24797	0.2482	0.24856	0.25236	0.2503	0.24971	0.24878	0.24939	0.24772	0.24915	0.25237	0.25142	0.25054	0.24945
793	675.553	0.25418	0.25409	0.25387	0.25141	0.25202	0.25101	0.25061	0.25023	0.25121	0.25149	0.25339	0.25225	0.25216	0.25106	0.25147	0.25079	0.25237	0.25243	0.25209	0.25082	0.2515	0.24985	0.25228	0.25379	0.25287	0.25363	0.25289	0.25111	0.25183	0.25096	0.25321	0.25189	0.25042	0.24885	0.24862	0.24896	0.24864	0.25319	0.25068	0.24996	0.24929	0.25025	0.24803	0.2497	0.25289	0.25175	0.25101	0.2501
794	675.759	0.25489	0.25385	0.2535	0.25139	0.2526	0.25089	0.25035	0.25043	0.25151	0.25114	0.25314	0.25239	0.25215	0.25147	0.25165	0.25038	0.25263	0.25204	0.25171	0.25119	0.25157	0.24969	0.25226	0.25389	0.25276	0.25329	0.25235	0.25122	0.25183	0.25102	0.25299	0.25211	0.25047	0.24917	0.24846	0.24875	0.2489	0.25326	0.25051	0.25007	0.24958	0.24979	0.24778	0.24981	0.25227	0.25161	0.25054	0.24987
795	675.966	0.25417	0.25395	0.25392	0.25105	0.25231	0.25117	0.25016	0.25054	0.25129	0.25083	0.25327	0.25244	0.2522	0.25087	0.25136	0.25061	0.25222	0.25205	0.25188	0.25087	0.25134	0.24975	0.25214	0.25377	0.25296	0.25328	0.2527	0.25078	0.25173	0.25102	0.25301	0.25183	0.25024	0.24902	0.24865	0.24886	0.2489	0.25298	0.25059	0.2498	0.24916	0.24944	0.24747	0.24958	0.2524	0.2511	0.25039	0.24959
796	676.172	0.25369	0.25315	0.25324	0.25036	0.2514	0.25017	0.24957	0.24957	0.25017	0.24989	0.25256	0.25141	0.25101	0.25023	0.25084	0.24947	0.25124	0.25112	0.25123	0.2499	0.25061	0.24886	0.25148	0.25294	0.25211	0.25266	0.25182	0.25028	0.25135	0.25028	0.25226	0.25154	0.24981	0.24848	0.24726	0.24793	0.24797	0.25246	0.24967	0.24859	0.2482	0.24849	0.24665	0.24889	0.2516	0.25079	0.24951	0.2485
797	676.379	0.25378	0.2534	0.25346	0.25061	0.25166	0.25037	0.24955	0.24968	0.25043	0.25034	0.25299	0.25182	0.25159	0.25055	0.25134	0.2499	0.25197	0.25188	0.25143	0.25028	0.25106	0.24941	0.25202	0.2532	0.25261	0.25308	0.25211	0.25075	0.25125	0.2508	0.25269	0.25168	0.25012	0.24882	0.24852	0.24858	0.24862	0.25277	0.25006	0.24931	0.24864	0.24872	0.24695	0.24867	0.25129	0.2507	0.24939	0.24861
798	676.585	0.25369	0.25329	0.25298	0.25083	0.25204	0.25042	0.24985	0.2498	0.25053	0.2504	0.25292	0.25195	0.25139	0.25063	0.25066	0.24994	0.25148	0.25102	0.25154	0.25052	0.25112	0.24924	0.25171	0.2532	0.25254	0.25308	0.25207	0.2509	0.25158	0.2505	0.25309	0.25173	0.24991	0.2488	0.24803	0.24832	0.24865	0.25297	0.24963	0.24942	0.24847	0.24888	0.24715	0.24876	0.25127	0.25013	0.24947	0.24849
799	676.792	0.25397	0.25354	0.25342	0.25093	0.25173	0.25038	0.25016	0.24957	0.25074	0.2509	0.25274	0.25226	0.25192	0.25079	0.25101	0.2502	0.2518	0.25152	0.25124	0.25036	0.25148	0.24912	0.25175	0.25326	0.25233	0.25259	0.2524	0.25076	0.25193	0.25137	0.25301	0.25213	0.25058	0.24905	0.24832	0.24871	0.24865	0.25268	0.25001	0.24969	0.24869	0.24864	0.24702	0.24886	0.25104	0.25059	0.24971	0.24824
800	676.998	0.25403	0.25329	0.25335	0.25107	0.25201	0.25059	0.25006	0.25001	0.25056	0.2509	0.25302	0.25226	0.2516	0.25074	0.25114	0.25047	0.25178	0.25174	0.25177	0.25074	0.25147	0.24925	0.25223	0.25323	0.25239	0.25318	0.25273	0.25128	0.25202	0.25127	0.25306	0.25231	0.2505	0.24887	0.24884	0.24904	0.24883	0.2528	0.25005	0.24967	0.2488	0.2487	0.24683	0.24842	0.25128	0.25022	0.24923	0.2481
801	677.205	0.25501	0.25387	0.25368	0.2514	0.25242	0.2512	0.25025	0.25048	0.25167	0.25118	0.25344	0.2525	0.25223	0.25161	0.25178	0.25077	0.25231	0.25209	0.25207	0.25127	0.25177	0.2499	0.25228	0.25409	0.25331	0.25344	0.25325	0.25164	0.25233	0.25218	0.25423	0.25239	0.25134	0.25	0.24958	0.24948	0.24977	0.2536	0.25108	0.25002	0.24917	0.24926	0.24715	0.2491	0.25167	0.25077	0.24965	0.24848
802	677.411	0.25485	0.25429	0.25411	0.25145	0.2527	0.25149	0.25098	0.25046	0.25147	0.25153	0.25376	0.25253	0.2523	0.25137	0.25186	0.25074	0.25265	0.25206	0.25216	0.25122	0.25203	0.25013	0.25247	0.25411	0.25324	0.25378	0.25353	0.25181	0.25254	0.25235	0.25402	0.2532	0.25148	0.25036	0.24934	0.24982	0.25003	0.25379	0.25083	0.24996	0.24919	0.24898	0.24726	0.2492	0.25147	0.25055	0.24959	0.24863
803	677.618	0.25453	0.25383	0.2538	0.25164	0.25223	0.25126	0.25012	0.25062	0.2511	0.25098	0.25325	0.25252	0.25219	0.25138	0.25132	0.25069	0.25254	0.25267	0.25219	0.25104	0.25177	0.24992	0.25262	0.254	0.25307	0.25371	0.25289	0.25152	0.25249	0.25217	0.25401	0.25269	0.25132	0.25008	0.24937	0.24997	0.24952	0.25369	0.25027	0.24942	0.24883	0.24932	0.24685	0.24869	0.25142	0.25028	0.24912	0.24826
804	677.824	0.25408	0.25385	0.25337	0.25136	0.2526	0.25084	0.25025	0.25032	0.25112	0.25108	0.25317	0.25224	0.25176	0.25157	0.25135	0.25073	0.25214	0.25216	0.25195	0.25088	0.25181	0.24997	0.25237	0.25411	0.2532	0.25378	0.25292	0.25149	0.25278	0.25173	0.25411	0.25288	0.25119	0.24987	0.2494	0.24991	0.24954	0.25371	0.25038	0.24971	0.24875	0.24913	0.24704	0.24857	0.25078	0.24992	0.24874	0.24805
805	678.031	0.25441	0.25388	0.25385	0.25146	0.25223	0.25115	0.25048	0.25034	0.25097	0.25097	0.25366	0.25245	0.25233	0.25141	0.25179	0.25066	0.25234	0.25214	0.25199	0.25133	0.25213	0.24971	0.25261	0.25409	0.25316	0.2537	0.25329	0.25187	0.25284	0.25186	0.254	0.25308	0.25145	0.25037	0.2498	0.25005	0.24966	0.25353	0.25041	0.24933	0.24889	0.24879	0.24671	0.24854	0.25088	0.25002	0.24874	0.24761
806	678.237	0.254	0.25365	0.25365	0.25129	0.25248	0.2512	0.25028	0.25	0.25126	0.25094	0.25348	0.25268	0.25181	0.25126	0.25145	0.25032	0.25212	0.25221	0.25179	0.25126	0.25165	0.25021	0.25246	0.25392	0.25308	0.25366	0.2534	0.25181	0.2525	0.252	0.25392	0.25338	0.25182	0.25045	0.25014	0.25017	0.24987	0.25381	0.25089	0.24973	0.24873	0.24852	0.24656	0.24837	0.25061	0.24961	0.24853	0.24784
807	678.444	0.25497	0.25406	0.25453	0.25175	0.25318	0.25162	0.2508	0.25115	0.25187	0.25158	0.2539	0.25338	0.25286	0.2518	0.25195	0.25128	0.25276	0.25238	0.25257	0.25153	0.25262	0.25049	0.25284	0.25461	0.25389	0.25443	0.2539	0.25234	0.25315	0.25272	0.25455	0.25384	0.2526	0.25145	0.25069	0.25089	0.25016	0.2544	0.25143	0.25058	0.24881	0.24934	0.24705	0.2488	0.2511	0.2501	0.24918	0.24781
808	678.65	0.25506	0.25449	0.25499	0.25172	0.253	0.2517	0.25106	0.25107	0.25189	0.25219	0.25439	0.25346	0.25302	0.2523	0.25189	0.25143	0.2528	0.25272	0.25291	0.2517	0.25268	0.25071	0.25298	0.25433	0.25386	0.25449	0.25362	0.25245	0.25339	0.25298	0.25544	0.25398	0.25241	0.25176	0.25144	0.25149	0.25105	0.25451	0.25167	0.25034	0.24931	0.24919	0.24711	0.24867	0.25167	0.24995	0.24856	0.24778
809	678.857	0.25498	0.25454	0.25428	0.2521	0.25292	0.25158	0.25102	0.25092	0.25193	0.25167	0.25372	0.25261	0.25269	0.25203	0.25179	0.25062	0.25313	0.25276	0.25246	0.25139	0.25228	0.25055	0.25303	0.25468	0.25404	0.25436	0.25396	0.25227	0.25348	0.25289	0.25516	0.25431	0.25306	0.25129	0.25052	0.25112	0.25049	0.25434	0.2516	0.25024	0.24904	0.24907	0.24693	0.24865	0.25064	0.24972	0.24844	0.24715
810	679.063	0.25465	0.25434	0.25428	0.25146	0.25262	0.25154	0.25045	0.25076	0.25175	0.25125	0.25365	0.25318	0.25249	0.25188	0.25164	0.25088	0.25262	0.25252	0.25211	0.25125	0.25222	0.25012	0.25267	0.25439	0.2536	0.25435	0.25348	0.25242	0.25332	0.25273	0.25487	0.25413	0.25302	0.25134	0.25098	0.25094	0.25033	0.25408	0.25142	0.24979	0.24865	0.24942	0.24636	0.24815	0.25062	0.24914	0.24816	0.24686
811	679.27	0.25524	0.25443	0.25446	0.25192	0.25298	0.25175	0.25118	0.25108	0.25121	0.25148	0.25367	0.25271	0.2525	0.25173	0.25207	0.25113	0.25291	0.25247	0.25243	0.25189	0.25256	0.25022	0.25315	0.25493	0.25393	0.25462	0.25396	0.25257	0.25407	0.25296	0.25516	0.25441	0.25306	0.25164	0.2512	0.25139	0.25069	0.25453	0.25181	0.25064	0.24913	0.24892	0.24679	0.24837	0.2506	0.24945	0.24798	0.24687
812	679.476	0.25506	0.25507	0.25501	0.25203	0.25318	0.25193	0.25073	0.25104	0.25176	0.25203	0.25434	0.25326	0.25328	0.25192	0.25197	0.2514	0.25309	0.25311	0.25296	0.25165	0.25243	0.25077	0.25348	0.25497	0.25408	0.25483	0.2546	0.25249	0.25391	0.2535	0.25591	0.25481	0.25376	0.25182	0.25169	0.25211	0.25125	0.25493	0.25186	0.25044	0.24934	0.24942	0.2474	0.24854	0.25074	0.24971	0.24807	0.24656
813	679.682	0.25533	0.25428	0.25435	0.25163	0.25333	0.25137	0.25083	0.25076	0.25139	0.25153	0.25391	0.253	0.25254	0.25188	0.25199	0.25125	0.25303	0.25218	0.25254	0.25148	0.25231	0.25053	0.25317	0.25487	0.25378	0.2545	0.25396	0.25234	0.25387	0.25327	0.25539	0.25451	0.25325	0.2523	0.25171	0.25171	0.25102	0.25494	0.25164	0.25051	0.24934	0.2488	0.24678	0.24808	0.25052	0.24905	0.24778	0.24639
814	679.889	0.25472	0.25474	0.25465	0.25197	0.25282	0.25142	0.25089	0.25071	0.25154	0.25156	0.25387	0.25298	0.25275	0.2518	0.25169	0.25111	0.25262	0.25283	0.2525	0.25178	0.25238	0.2503	0.25308	0.2545	0.25394	0.25439	0.25403	0.25236	0.2538	0.25328	0.25576	0.25477	0.25344	0.25206	0.25173	0.25174	0.25111	0.25518	0.25162	0.25092	0.24911	0.2491	0.24682	0.24795	0.25015	0.24889	0.24769	0.24595
815	680.095	0.25512	0.25455	0.25449	0.252	0.2531	0.25164	0.2509	0.25105	0.25202	0.25175	0.25408	0.25329	0.2528	0.25203	0.25206	0.25142	0.25339	0.25293	0.25299	0.25178	0.25246	0.25045	0.25323	0.25493	0.2543	0.25473	0.25434	0.25284	0.25416	0.25358	0.25621	0.25548	0.25376	0.25248	0.2523	0.25225	0.25188	0.25543	0.25207	0.25076	0.2494	0.24953	0.24709	0.24842	0.2504	0.24913	0.24781	0.24616
816	680.302	0.25532	0.25473	0.25454	0.25229	0.25378	0.25192	0.25146	0.2511	0.25193	0.25201	0.25421	0.25312	0.253	0.2522	0.25181	0.2514	0.25271	0.25277	0.25267	0.25198	0.25244	0.25063	0.25324	0.25526	0.25426	0.25466	0.2545	0.25285	0.25416	0.25412	0.25612	0.25586	0.25396	0.25303	0.25223	0.25281	0.25244	0.25556	0.25253	0.25103	0.24973	0.24937	0.24737	0.24849	0.25055	0.24936	0.24804	0.24627
817	680.508	0.25462	0.25438	0.25416	0.25153	0.25288	0.25144	0.25087	0.25068	0.25128	0.25139	0.25372	0.25244	0.25221	0.2518	0.25157	0.25095	0.25294	0.25213	0.25249	0.25132	0.25216	0.25022	0.25291	0.25469	0.25413	0.25428	0.25407	0.25249	0.25371	0.25352	0.2555	0.25512	0.25321	0.25247	0.25219	0.25234	0.25179	0.25535	0.25213	0.2507	0.24889	0.24901	0.24677	0.24831	0.25022	0.24885	0.24746	0.24548
818	680.714	0.255	0.25419	0.25442	0.2518	0.25296	0.25127	0.25066	0.25057	0.25182	0.25126	0.25367	0.25242	0.25242	0.25149	0.25162	0.25088	0.25243	0.2521	0.25221	0.25116	0.25197	0.25006	0.25289	0.25487	0.2537	0.2542	0.254	0.25242	0.25384	0.2536	0.25554	0.25496	0.25387	0.25285	0.25241	0.25225	0.25177	0.25537	0.25213	0.25043	0.24937	0.24911	0.24654	0.24787	0.24988	0.24872	0.24702	0.24536
819	680.921	0.25505	0.25449	0.25409	0.25174	0.25287	0.25135	0.25094	0.25082	0.25146	0.25117	0.25359	0.25253	0.25222	0.25167	0.25165	0.25096	0.25252	0.2525	0.25235	0.25155	0.25233	0.25059	0.25274	0.2546	0.2536	0.25456	0.25415	0.25285	0.25393	0.25363	0.25608	0.25533	0.25415	0.25291	0.25229	0.25237	0.25185	0.25578	0.25219	0.25138	0.24948	0.24899	0.24662	0.2482	0.24965	0.24875	0.2473	0.24501
820	681.127	0.25485	0.25452	0.25427	0.25165	0.25266	0.2514	0.25063	0.25049	0.25138	0.25117	0.2538	0.25279	0.25249	0.25164	0.25167	0.25105	0.25268	0.25234	0.25248	0.25137	0.25172	0.24998	0.25292	0.25467	0.25393	0.25455	0.25404	0.25277	0.25395	0.25369	0.25583	0.25546	0.25409	0.25258	0.2526	0.25275	0.25192	0.25605	0.25243	0.2509	0.24964	0.24945	0.24668	0.24839	0.24992	0.24851	0.24662	0.24543
821	681.334	0.25431	0.25404	0.25346	0.25113	0.25225	0.25081	0.25019	0.24988	0.25122	0.25079	0.253	0.25239	0.2518	0.25085	0.25147	0.25042	0.25203	0.25183	0.25181	0.25091	0.25181	0.24975	0.2523	0.25439	0.25324	0.25421	0.25322	0.25195	0.2535	0.25277	0.25567	0.25495	0.25358	0.25246	0.2521	0.25245	0.25158	0.25553	0.25156	0.25058	0.24864	0.24885	0.24651	0.24763	0.24934	0.24774	0.24617	0.24469
822	681.54	0.25471	0.25443	0.25459	0.25143	0.25244	0.2511	0.2501	0.2505	0.25113	0.2513	0.25329	0.25272	0.25241	0.25148	0.2518	0.25087	0.25224	0.25234	0.25219	0.25151	0.2521	0.25026	0.2531	0.2545	0.25375	0.25441	0.25419	0.25295	0.25418	0.25365	0.25603	0.25569	0.25405	0.25301	0.25277	0.25276	0.25244	0.25615	0.25248	0.25106	0.24933	0.24951	0.24676	0.24805	0.25004	0.24849	0.24674	0.24509
823	681.746	0.25498	0.25402	0.25448	0.25196	0.25301	0.2516	0.25107	0.25068	0.25151	0.25148	0.25381	0.25285	0.25286	0.25154	0.25177	0.25087	0.2525	0.25251	0.25238	0.25108	0.2521	0.25038	0.25291	0.25469	0.25376	0.25431	0.25424	0.25215	0.25409	0.25378	0.2562	0.25601	0.25485	0.25352	0.25301	0.25349	0.25301	0.25624	0.25337	0.25171	0.25001	0.2497	0.24694	0.24816	0.2498	0.24847	0.2468	0.24521
824	681.953	0.25427	0.25388	0.25385	0.25089	0.25261	0.25118	0.25001	0.25052	0.25104	0.25089	0.25327	0.25228	0.25186	0.25132	0.25108	0.25031	0.25225	0.25184	0.25184	0.25089	0.25162	0.24963	0.25251	0.25419	0.25336	0.25428	0.25379	0.25229	0.25346	0.25315	0.25595	0.25522	0.25397	0.25302	0.25276	0.25296	0.25259	0.25619	0.2529	0.25136	0.24948	0.24942	0.24626	0.24772	0.24974	0.24763	0.24635	0.2445
825	682.159	0.25479	0.25393	0.25363	0.25134	0.2526	0.2507	0.25013	0.24969	0.251	0.25053	0.25321	0.25216	0.25218	0.25083	0.2515	0.25014	0.25206	0.25159	0.25171	0.25043	0.25174	0.24966	0.25246	0.25399	0.25318	0.2539	0.2535	0.25237	0.2535	0.25317	0.25543	0.25523	0.2541	0.25313	0.2526	0.25301	0.25263	0.25635	0.25276	0.2516	0.2497	0.24901	0.24667	0.24718	0.24928	0.24742	0.24592	0.24445
826	682.365	0.25422	0.25384	0.25389	0.25126	0.25269	0.251	0.25019	0.25011	0.25104	0.2508	0.25272	0.25186	0.25196	0.25109	0.251	0.25048	0.25201	0.25169	0.25182	0.2509	0.25184	0.24976	0.25245	0.25399	0.25364	0.2542	0.2534	0.25224	0.25365	0.25353	0.25603	0.25474	0.25451	0.25346	0.25293	0.25351	0.25293	0.25646	0.25264	0.25138	0.25002	0.24966	0.24669	0.2476	0.24966	0.24772	0.24602	0.24392
827	682.572	0.25418	0.25383	0.25362	0.25116	0.25229	0.25072	0.2499	0.24987	0.25109	0.25065	0.25274	0.25193	0.25211	0.25121	0.25062	0.25022	0.25175	0.25153	0.25162	0.25024	0.25116	0.24941	0.2524	0.25382	0.25301	0.25356	0.25328	0.25223	0.2533	0.25326	0.25586	0.25529	0.2543	0.25331	0.25332	0.25323	0.25289	0.25651	0.25283	0.25168	0.24999	0.24933	0.24685	0.24768	0.24943	0.24756	0.24572	0.2437
828	682.778	0.25376	0.25292	0.25335	0.25038	0.25157	0.25019	0.24958	0.24925	0.25011	0.25013	0.25241	0.25158	0.25088	0.24987	0.25057	0.24945	0.25097	0.25099	0.25083	0.2501	0.25091	0.2489	0.25167	0.25326	0.25242	0.25322	0.25256	0.2513	0.25287	0.25263	0.25504	0.25481	0.25365	0.25282	0.25254	0.2525	0.25253	0.25587	0.25259	0.25112	0.24943	0.24923	0.24648	0.24756	0.24897	0.247	0.24519	0.24359
829	682.984	0.25432	0.25396	0.25358	0.25103	0.25182	0.25051	0.25014	0.24993	0.25092	0.25051	0.25286	0.25206	0.25182	0.25089	0.25081	0.24981	0.25139	0.25147	0.25151	0.2505	0.25115	0.24941	0.25217	0.25353	0.25275	0.2537	0.25327	0.25184	0.25333	0.25322	0.2557	0.25551	0.25473	0.25337	0.2533	0.2534	0.2529	0.25647	0.25344	0.25187	0.25012	0.25023	0.24672	0.24793	0.24971	0.24771	0.2459	0.24376
830	683.191	0.25397	0.25386	0.25343	0.25065	0.25195	0.25044	0.24984	0.24956	0.25033	0.25031	0.2531	0.25147	0.25122	0.2504	0.25066	0.24996	0.25173	0.25113	0.25102	0.25025	0.25096	0.24901	0.2515	0.25386	0.25298	0.25323	0.25319	0.25212	0.253	0.25304	0.25531	0.2552	0.25461	0.25332	0.25316	0.25357	0.25294	0.25667	0.25347	0.25187	0.25059	0.24963	0.24709	0.24755	0.24959	0.24788	0.24585	0.24338
831	683.397	0.25458	0.2538	0.25331	0.25119	0.25195	0.25057	0.24983	0.24985	0.2507	0.25087	0.25315	0.25186	0.25182	0.25073	0.25114	0.25021	0.25157	0.25165	0.25161	0.25069	0.25126	0.24937	0.25201	0.2535	0.25294	0.25386	0.25363	0.2515	0.25333	0.25319	0.25574	0.25557	0.25433	0.25334	0.25337	0.25363	0.25364	0.25732	0.2538	0.25265	0.25083	0.24996	0.24718	0.24834	0.24949	0.24806	0.24573	0.24413
832	683.603	0.25404	0.2534	0.25341	0.25092	0.25192	0.25052	0.24953	0.24963	0.25038	0.25022	0.25289	0.25186	0.25153	0.2508	0.25062	0.24936	0.25114	0.25124	0.25163	0.24992	0.25125	0.24893	0.25167	0.25326	0.25248	0.25315	0.25299	0.2516	0.25315	0.25274	0.25534	0.25537	0.25406	0.25346	0.25335	0.2535	0.25338	0.25716	0.25349	0.25243	0.25067	0.24998	0.24737	0.24804	0.2497	0.2477	0.24567	0.24366
833	683.81	0.25364	0.25375	0.25292	0.25066	0.25158	0.25033	0.24952	0.24958	0.24989	0.25018	0.25265	0.25128	0.25116	0.25036	0.25049	0.2493	0.25124	0.25093	0.25098	0.25001	0.25058	0.24865	0.25174	0.25344	0.25258	0.25317	0.25266	0.25148	0.25275	0.25277	0.25541	0.25503	0.25436	0.25329	0.25315	0.25373	0.25326	0.2571	0.25382	0.25244	0.25065	0.25022	0.24707	0.24794	0.24971	0.24739	0.24548	0.24337
834	684.016	0.25396	0.25316	0.2529	0.25058	0.2519	0.25026	0.24948	0.24895	0.24984	0.25024	0.2523	0.2514	0.25105	0.25049	0.2502	0.2495	0.25106	0.25092	0.25057	0.25015	0.25051	0.24882	0.25162	0.25308	0.2524	0.25317	0.25246	0.25088	0.25275	0.25257	0.25531	0.25471	0.25423	0.25335	0.25336	0.25353	0.25345	0.25711	0.25393	0.25266	0.25081	0.25042	0.24732	0.24808	0.2495	0.24753	0.24549	0.24381
835	684.222	0.25347	0.25274	0.25299	0.25003	0.25154	0.25013	0.24913	0.24886	0.24978	0.24976	0.25253	0.25105	0.25093	0.24982	0.24982	0.24909	0.25088	0.25049	0.25057	0.24943	0.25025	0.24861	0.25129	0.25285	0.25209	0.25272	0.25216	0.25106	0.25267	0.25228	0.25466	0.2548	0.25354	0.25309	0.25275	0.25358	0.25333	0.2569	0.25403	0.25215	0.25053	0.25004	0.24737	0.24761	0.2496	0.24756	0.24537	0.24317
836	684.428	0.25355	0.25327	0.25313	0.25033	0.25166	0.25009	0.24941	0.2495	0.25017	0.24977	0.25239	0.25118	0.25091	0.25004	0.25034	0.24924	0.251	0.2507	0.25072	0.25005	0.25037	0.24851	0.2511	0.25283	0.25202	0.25275	0.2524	0.25129	0.25272	0.25249	0.25495	0.25495	0.25418	0.25346	0.25345	0.25371	0.25329	0.25731	0.25423	0.25305	0.25123	0.25088	0.24763	0.24836	0.25004	0.24764	0.24585	0.24437
837	684.635	0.25379	0.25306	0.25335	0.25068	0.25191	0.25027	0.24981	0.24911	0.25038	0.2502	0.25247	0.25113	0.25148	0.25027	0.2503	0.24965	0.25093	0.25109	0.25085	0.24964	0.25049	0.24895	0.25162	0.25302	0.25192	0.25267	0.25222	0.2515	0.25283	0.25232	0.255	0.25505	0.25436	0.25334	0.25345	0.25388	0.25364	0.25783	0.25496	0.2532	0.25171	0.25112	0.24783	0.24879	0.25008	0.24785	0.24618	0.24409
838	684.841	0.25373	0.2535	0.25317	0.25074	0.25196	0.25024	0.24929	0.24931	0.25032	0.25008	0.25229	0.25129	0.2511	0.25011	0.2502	0.24935	0.25134	0.25118	0.25055	0.24986	0.25047	0.24882	0.25119	0.25307	0.25219	0.25278	0.25259	0.25117	0.25233	0.25248	0.25473	0.25493	0.25414	0.25374	0.25351	0.25368	0.25418	0.25808	0.25495	0.25361	0.25166	0.25112	0.24851	0.24912	0.25048	0.24825	0.24628	0.24432
839	685.047	0.25419	0.25309	0.2533	0.25076	0.25185	0.25044	0.24943	0.24968	0.25038	0.25014	0.25285	0.25146	0.25112	0.25035	0.25003	0.24943	0.25131	0.2511	0.25104	0.25009	0.25041	0.24851	0.25161	0.2532	0.25216	0.25316	0.25234	0.25131	0.25262	0.25207	0.25524	0.25521	0.25427	0.25353	0.25373	0.25382	0.25437	0.25805	0.25503	0.2537	0.25241	0.25158	0.24834	0.24909	0.25069	0.24844	0.24606	0.24416
840	685.254	0.25402	0.25352	0.25315	0.251	0.25162	0.25045	0.24949	0.24935	0.25033	0.25037	0.25245	0.25159	0.25079	0.25031	0.24997	0.24929	0.25108	0.2507	0.25079	0.24976	0.25018	0.24822	0.25123	0.25269	0.25205	0.25293	0.25204	0.25114	0.25234	0.25247	0.25491	0.25528	0.25414	0.25306	0.25334	0.25399	0.25398	0.25805	0.25558	0.25385	0.25226	0.2514	0.24884	0.24941	0.25089	0.24885	0.24632	0.24467
841	685.46	0.25426	0.25361	0.25352	0.2512	0.2521	0.25061	0.24975	0.24999	0.25049	0.2507	0.25289	0.25146	0.25143	0.25047	0.25015	0.24965	0.25139	0.25096	0.25099	0.25006	0.25059	0.24857	0.25136	0.25309	0.25237	0.2531	0.25272	0.2513	0.25258	0.25248	0.25515	0.2551	0.25441	0.25372	0.25376	0.25463	0.25472	0.25843	0.25558	0.25465	0.25288	0.25216	0.24924	0.24985	0.25168	0.24919	0.24697	0.24526
842	685.666	0.25369	0.2535	0.25331	0.25094	0.2519	0.2505	0.24947	0.24934	0.25031	0.2501	0.25268	0.25124	0.25156	0.25009	0.25031	0.24919	0.25126	0.25101	0.25066	0.24978	0.24994	0.24828	0.2508	0.25255	0.2519	0.25254	0.25236	0.25069	0.25257	0.25215	0.2549	0.25494	0.25413	0.25312	0.25366	0.25445	0.25439	0.25845	0.25523	0.25428	0.25246	0.2522	0.24923	0.24971	0.25118	0.24946	0.24699	0.24493
843	685.872	0.25394	0.25377	0.25343	0.25094	0.25203	0.25045	0.24966	0.24997	0.25063	0.25033	0.25267	0.25166	0.25136	0.2505	0.25045	0.2495	0.25083	0.25124	0.25052	0.24958	0.2506	0.24878	0.25144	0.25285	0.25233	0.25291	0.2525	0.25099	0.25254	0.25239	0.25487	0.25496	0.25422	0.25346	0.25399	0.25454	0.25465	0.25892	0.2559	0.2547	0.25324	0.2528	0.24968	0.25031	0.25199	0.24943	0.24718	0.24484
844	686.079	0.25374	0.25377	0.25341	0.25101	0.25209	0.25076	0.25011	0.24966	0.25059	0.25029	0.25269	0.25164	0.25141	0.25014	0.25023	0.24947	0.25107	0.25075	0.25094	0.25003	0.25039	0.24854	0.25119	0.25284	0.25195	0.25306	0.25232	0.25095	0.25226	0.25227	0.25489	0.25493	0.25421	0.25367	0.25387	0.2544	0.25466	0.2587	0.2558	0.25495	0.25365	0.25289	0.24982	0.25057	0.25162	0.24979	0.24752	0.24556
845	686.285	0.25384	0.25351	0.25348	0.25088	0.25209	0.25057	0.24976	0.24958	0.25065	0.25044	0.25267	0.25158	0.25086	0.25035	0.25018	0.24956	0.25082	0.25081	0.25054	0.24979	0.25027	0.24831	0.25098	0.25262	0.25154	0.25236	0.2522	0.25117	0.25214	0.25203	0.2548	0.25486	0.25424	0.25376	0.25351	0.25436	0.25463	0.25884	0.25625	0.25546	0.25351	0.25314	0.24994	0.25062	0.25182	0.24964	0.24774	0.24563
846	686.491	0.25406	0.25379	0.25347	0.2512	0.25196	0.2505	0.2498	0.24985	0.25032	0.25061	0.25254	0.25135	0.25145	0.25027	0.25007	0.24952	0.25078	0.2509	0.25059	0.24993	0.25032	0.24855	0.25119	0.25276	0.25198	0.2528	0.25242	0.25119	0.25224	0.25221	0.25461	0.25461	0.25413	0.25397	0.25362	0.25439	0.25494	0.25918	0.25646	0.2556	0.25384	0.25345	0.2506	0.25135	0.25267	0.25047	0.24816	0.24633
847	686.697	0.25427	0.25362	0.25377	0.25054	0.25177	0.25072	0.24991	0.25009	0.25072	0.25059	0.25267	0.25168	0.25143	0.25048	0.25012	0.24947	0.25113	0.25061	0.2509	0.24979	0.25019	0.24861	0.25117	0.2524	0.25186	0.25248	0.25253	0.25063	0.25188	0.25198	0.25475	0.25462	0.25425	0.25348	0.2538	0.2548	0.25471	0.25867	0.25672	0.25596	0.25442	0.25376	0.25072	0.25149	0.25235	0.25035	0.24861	0.2464
848	686.903	0.25473	0.25395	0.25394	0.25106	0.25247	0.25066	0.25051	0.25035	0.25059	0.25106	0.25293	0.25192	0.25161	0.25097	0.25059	0.24963	0.25185	0.2513	0.25089	0.25001	0.25051	0.24847	0.25148	0.25291	0.25188	0.25296	0.25257	0.25114	0.25269	0.25216	0.25529	0.25498	0.25429	0.25418	0.25448	0.25479	0.25533	0.25982	0.25722	0.25617	0.25473	0.25423	0.25139	0.25208	0.25335	0.25115	0.24891	0.24742
849	687.11	0.25459	0.25414	0.25381	0.25138	0.25227	0.25099	0.25021	0.25004	0.25072	0.25096	0.25291	0.25196	0.25152	0.25015	0.25041	0.2497	0.25156	0.25114	0.25085	0.25009	0.25029	0.24841	0.25105	0.25255	0.25147	0.25243	0.25204	0.25104	0.25205	0.25214	0.25481	0.25507	0.2543	0.25343	0.25386	0.25512	0.25507	0.25914	0.25765	0.25637	0.25476	0.25434	0.25113	0.25228	0.25361	0.25103	0.2495	0.24699
850	687.316	0.25513	0.25491	0.25439	0.25197	0.25275	0.25141	0.25068	0.25054	0.25119	0.25148	0.25347	0.25225	0.2518	0.25099	0.25101	0.25004	0.25193	0.25112	0.25156	0.25057	0.2507	0.24886	0.25161	0.25332	0.25208	0.25288	0.25236	0.2511	0.25258	0.25225	0.25501	0.25533	0.25457	0.25381	0.25393	0.25526	0.25555	0.2604	0.25769	0.25686	0.25569	0.2552	0.25209	0.25287	0.25462	0.25198	0.24984	0.24765
851	687.522	0.25518	0.25472	0.25442	0.25183	0.25318	0.25126	0.25077	0.25069	0.25161	0.25113	0.25372	0.25217	0.252	0.25124	0.25118	0.2503	0.25164	0.2515	0.25141	0.25045	0.25114	0.24905	0.25113	0.25297	0.25198	0.25269	0.25226	0.25115	0.25281	0.25255	0.25503	0.25536	0.25462	0.2535	0.25438	0.25511	0.25559	0.26038	0.25808	0.25726	0.25586	0.25559	0.25214	0.25284	0.25503	0.25228	0.25018	0.24848
852	687.728	0.2552	0.25461	0.25473	0.25168	0.25321	0.25158	0.25077	0.2506	0.25128	0.2512	0.25348	0.25228	0.25229	0.25128	0.25124	0.25002	0.25191	0.25172	0.25138	0.25051	0.25097	0.24927	0.25158	0.25281	0.25212	0.25294	0.2523	0.25111	0.25208	0.25222	0.25528	0.25467	0.25442	0.25327	0.25415	0.25525	0.25605	0.2604	0.25798	0.2575	0.25591	0.25558	0.25241	0.25362	0.25504	0.25267	0.2505	0.24821
853	687.934	0.25494	0.25478	0.25411	0.25189	0.25342	0.25156	0.25061	0.25071	0.25132	0.25114	0.25346	0.2521	0.25176	0.2512	0.25106	0.25007	0.25153	0.2512	0.25128	0.24992	0.25073	0.24858	0.25126	0.25293	0.25172	0.25274	0.25206	0.25045	0.25233	0.25208	0.25464	0.25481	0.25373	0.2535	0.2537	0.2551	0.25569	0.26028	0.25812	0.25733	0.25603	0.25574	0.25285	0.25356	0.2553	0.25312	0.25076	0.24875
854	688.141	0.25524	0.2552	0.25481	0.25183	0.25304	0.25177	0.25068	0.25092	0.25195	0.25137	0.25386	0.25291	0.25232	0.2513	0.2514	0.25036	0.25162	0.25202	0.25167	0.25045	0.25059	0.24873	0.25192	0.25279	0.25229	0.25261	0.25219	0.25088	0.25236	0.25218	0.25475	0.25475	0.25402	0.25368	0.25432	0.25514	0.25563	0.26032	0.25833	0.2578	0.2568	0.25618	0.25319	0.25398	0.25588	0.25318	0.25132	0.2495
855	688.347	0.25561	0.2551	0.25512	0.25204	0.25308	0.25169	0.25102	0.25079	0.25164	0.25166	0.25394	0.25252	0.25241	0.25149	0.25121	0.25028	0.252	0.25146	0.25166	0.25033	0.25129	0.24894	0.25156	0.25301	0.25234	0.25273	0.25211	0.25095	0.25192	0.25213	0.2547	0.25463	0.25392	0.25381	0.25389	0.25503	0.25546	0.26023	0.25841	0.25755	0.25672	0.25648	0.25359	0.25458	0.25591	0.25396	0.25197	0.24961
856	688.553	0.25566	0.25529	0.25495	0.25201	0.25324	0.25183	0.25074	0.25087	0.2515	0.25176	0.25385	0.25284	0.25207	0.25163	0.25118	0.25023	0.25234	0.25154	0.25138	0.25026	0.25087	0.249	0.25148	0.25309	0.25193	0.25234	0.25199	0.25069	0.25234	0.25193	0.25447	0.25478	0.25382	0.25331	0.25397	0.25485	0.25578	0.26043	0.25818	0.25795	0.25655	0.25658	0.25346	0.25491	0.25628	0.2539	0.25202	0.24993
857	688.759	0.25553	0.25481	0.25498	0.25233	0.25341	0.25173	0.25082	0.251	0.25151	0.25159	0.25346	0.25259	0.25217	0.25128	0.25119	0.25027	0.25176	0.2515	0.2515	0.25032	0.25091	0.24903	0.25114	0.25293	0.25184	0.25223	0.25178	0.25048	0.25221	0.25147	0.25397	0.25446	0.25363	0.25308	0.25342	0.25503	0.25548	0.26044	0.25836	0.2577	0.25681	0.25664	0.2541	0.25493	0.25666	0.25459	0.25246	0.25028
858	688.965	0.25594	0.25547	0.25519	0.25265	0.25357	0.25235	0.2514	0.25141	0.25213	0.25209	0.25401	0.25298	0.25253	0.25193	0.25177	0.25045	0.25241	0.25175	0.25155	0.2508	0.25163	0.24868	0.25143	0.25309	0.25186	0.25269	0.25196	0.25055	0.25173	0.25169	0.2549	0.25462	0.25386	0.25312	0.25377	0.25518	0.25564	0.26068	0.25853	0.25842	0.25757	0.25745	0.25403	0.25567	0.25696	0.25484	0.25303	0.25092
859	689.171	0.25593	0.25498	0.25498	0.25239	0.25365	0.25231	0.25144	0.25146	0.25204	0.25206	0.25443	0.25245	0.25289	0.25155	0.25173	0.25075	0.25233	0.25154	0.25149	0.25079	0.2509	0.2491	0.2514	0.2526	0.25197	0.25225	0.25165	0.25088	0.25207	0.25165	0.25425	0.25437	0.25386	0.25336	0.25373	0.25545	0.25582	0.26092	0.25844	0.25837	0.25752	0.25715	0.25451	0.25563	0.2571	0.25544	0.25318	0.25151
860	689.378	0.2553	0.25496	0.25474	0.25207	0.25273	0.25158	0.25072	0.25125	0.25161	0.25132	0.25392	0.25217	0.25228	0.25119	0.25078	0.25033	0.25194	0.25129	0.25113	0.25008	0.2502	0.24826	0.25105	0.25222	0.25136	0.25157	0.25148	0.24981	0.25121	0.25111	0.25391	0.25353	0.25276	0.25265	0.25308	0.25447	0.25514	0.26009	0.25869	0.25777	0.2567	0.25698	0.25442	0.25548	0.25726	0.25519	0.25332	0.25121
861	689.584	0.25547	0.25519	0.25484	0.25214	0.25348	0.25166	0.25142	0.25156	0.25204	0.25173	0.25371	0.25283	0.25245	0.25165	0.25151	0.25024	0.25195	0.25146	0.25187	0.25015	0.25086	0.24854	0.2509	0.25214	0.2513	0.25187	0.25099	0.24981	0.25128	0.25097	0.2534	0.25385	0.25268	0.25268	0.25313	0.25425	0.2552	0.25984	0.25836	0.25802	0.25715	0.25686	0.25435	0.25574	0.25735	0.25574	0.25378	0.25156
862	689.79	0.25523	0.2549	0.25477	0.25204	0.25312	0.25176	0.25083	0.25095	0.25186	0.25127	0.25377	0.25226	0.25193	0.25092	0.25106	0.25015	0.25177	0.25116	0.2511	0.24973	0.2504	0.24843	0.25077	0.25194	0.25076	0.25149	0.25075	0.24915	0.25081	0.2507	0.25322	0.25296	0.25235	0.2519	0.25249	0.25414	0.25475	0.25977	0.258	0.25776	0.25704	0.25698	0.25461	0.25591	0.25719	0.25587	0.2542	0.25138
863	689.996	0.25566	0.25486	0.25475	0.25248	0.25324	0.25192	0.25112	0.25109	0.25169	0.25168	0.25378	0.25273	0.25239	0.25143	0.25125	0.25014	0.25192	0.25134	0.25102	0.24988	0.25047	0.24836	0.25078	0.25223	0.25122	0.25165	0.2508	0.24964	0.25067	0.25061	0.25341	0.2533	0.2522	0.25169	0.25279	0.25375	0.2544	0.25976	0.25789	0.25799	0.25701	0.25745	0.25501	0.25632	0.25818	0.25634	0.25445	0.2523
864	690.202	0.25511	0.25482	0.25445	0.2513	0.2529	0.25149	0.25091	0.25052	0.25092	0.25051	0.25342	0.25178	0.25183	0.25042	0.25045	0.24976	0.25127	0.25051	0.25068	0.24959	0.24967	0.24726	0.24992	0.25116	0.25017	0.25081	0.24968	0.2483	0.24967	0.24939	0.25223	0.25197	0.25135	0.2509	0.2518	0.25278	0.25401	0.25924	0.25741	0.25729	0.25666	0.25663	0.25441	0.25559	0.25765	0.25642	0.25373	0.2518
865	690.408	0.25548	0.25507	0.25487	0.25222	0.25337	0.25174	0.25067	0.25119	0.25183	0.2515	0.25353	0.25221	0.25202	0.25064	0.25101	0.24998	0.25175	0.25137	0.25075	0.2495	0.25033	0.24772	0.25028	0.25157	0.25037	0.25082	0.25013	0.24859	0.25002	0.24942	0.25207	0.25216	0.25166	0.25136	0.25222	0.25327	0.25431	0.25915	0.25783	0.25756	0.25731	0.25746	0.25512	0.25658	0.25805	0.25693	0.25449	0.2523
866	690.614	0.2557	0.25522	0.25468	0.25225	0.25324	0.25183	0.25097	0.25107	0.25123	0.25177	0.25328	0.25281	0.25208	0.25138	0.25091	0.25047	0.25134	0.25087	0.2508	0.24963	0.24995	0.24766	0.24998	0.2515	0.25028	0.25088	0.25002	0.24863	0.24971	0.24954	0.25163	0.25198	0.25116	0.2512	0.25178	0.25283	0.25379	0.25938	0.25759	0.25759	0.25696	0.25769	0.25559	0.25658	0.25885	0.25693	0.25508	0.25293
867	690.82	0.25539	0.25475	0.25491	0.25202	0.25294	0.2518	0.25082	0.25019	0.25162	0.25119	0.25376	0.25228	0.2515	0.25056	0.25093	0.2498	0.25081	0.25059	0.25054	0.24934	0.24964	0.24755	0.25002	0.25098	0.25001	0.25013	0.24953	0.24824	0.24913	0.24905	0.25139	0.2513	0.25084	0.25051	0.25117	0.25264	0.25334	0.25884	0.25739	0.25776	0.25716	0.25746	0.25513	0.25677	0.25854	0.25716	0.25532	0.25331
868	691.026	0.25544	0.25485	0.2546	0.25212	0.25306	0.25194	0.25093	0.25102	0.25149	0.25119	0.25386	0.25246	0.25193	0.25118	0.25125	0.24983	0.25139	0.25063	0.25065	0.24923	0.24975	0.24744	0.25006	0.25117	0.24982	0.25007	0.24938	0.24756	0.24904	0.24895	0.25104	0.25147	0.2507	0.25026	0.25073	0.25226	0.25337	0.2591	0.2579	0.25778	0.25714	0.25775	0.25543	0.25674	0.25896	0.25752	0.25563	0.25349
869	691.233	0.25536	0.25442	0.25482	0.25171	0.25311	0.25155	0.25066	0.25032	0.2511	0.25124	0.25341	0.25214	0.25189	0.25073	0.25069	0.24967	0.25126	0.25075	0.25023	0.24927	0.24927	0.24732	0.24932	0.25063	0.24986	0.25	0.24894	0.24726	0.24868	0.24812	0.25066	0.25027	0.24994	0.24966	0.25053	0.25231	0.25283	0.25867	0.25708	0.25683	0.25695	0.25705	0.25538	0.25724	0.2589	0.2577	0.25567	0.2533
870	691.439	0.25521	0.25441	0.25456	0.25201	0.25315	0.25157	0.25088	0.25061	0.25137	0.25107	0.25331	0.25196	0.25144	0.25069	0.25035	0.24942	0.25103	0.25018	0.25011	0.24906	0.24945	0.24703	0.24922	0.25076	0.24889	0.2495	0.24899	0.24698	0.24796	0.24767	0.2503	0.25037	0.24953	0.2492	0.25017	0.25135	0.25288	0.25829	0.25677	0.25708	0.25661	0.25733	0.25515	0.25694	0.25952	0.25774	0.25586	0.2541
871	691.645	0.25519	0.25457	0.25468	0.2519	0.25315	0.25112	0.2509	0.25084	0.25138	0.25109	0.25333	0.25179	0.25186	0.25051	0.25038	0.24925	0.25098	0.25048	0.24973	0.24866	0.24905	0.24672	0.24906	0.25011	0.24898	0.24905	0.24799	0.2468	0.24782	0.24732	0.24996	0.24956	0.24897	0.24866	0.24962	0.25101	0.25213	0.25716	0.25599	0.25688	0.25681	0.25747	0.25508	0.25714	0.2593	0.25781	0.25613	0.25404
872	691.851	0.2553	0.25465	0.25462	0.25198	0.25304	0.25168	0.25048	0.25075	0.25181	0.25122	0.2533	0.25206	0.25144	0.25085	0.25079	0.24951	0.25125	0.2501	0.24987	0.24862	0.24886	0.24635	0.24862	0.25027	0.2489	0.24917	0.24806	0.24639	0.24783	0.2471	0.24938	0.24914	0.24868	0.24886	0.24903	0.25052	0.25222	0.25713	0.25653	0.25703	0.25653	0.25729	0.25559	0.25755	0.25961	0.25843	0.25669	0.25495
873	692.057	0.25504	0.25444	0.25455	0.25151	0.25234	0.25134	0.25058	0.25041	0.25105	0.2507	0.2536	0.25184	0.25151	0.25019	0.25025	0.2494	0.25088	0.25034	0.24994	0.2484	0.24891	0.24641	0.2487	0.24961	0.24873	0.24876	0.24762	0.24611	0.24746	0.24664	0.24914	0.24882	0.24788	0.24809	0.24874	0.25023	0.25148	0.25705	0.25582	0.25638	0.25638	0.25739	0.2556	0.25776	0.2598	0.25828	0.2568	0.25493
874	692.263	0.25568	0.25466	0.25507	0.25231	0.25323	0.25234	0.25155	0.25085	0.25153	0.25156	0.25379	0.25212	0.25212	0.25097	0.25054	0.24985	0.25121	0.2503	0.25027	0.24859	0.24939	0.24646	0.24846	0.25015	0.24869	0.24848	0.24818	0.24623	0.24707	0.24717	0.24903	0.24873	0.24824	0.24792	0.24875	0.2503	0.25147	0.25714	0.25587	0.25638	0.25661	0.25787	0.25602	0.25815	0.26054	0.25895	0.25739	0.25607
875	692.469	0.25516	0.25468	0.25459	0.25187	0.25292	0.25139	0.2507	0.25101	0.25158	0.25135	0.25344	0.25233	0.25174	0.25064	0.25069	0.24941	0.25078	0.2501	0.24948	0.24851	0.24837	0.24656	0.24861	0.24942	0.24807	0.24835	0.2474	0.24545	0.24668	0.24579	0.24843	0.24813	0.2473	0.24751	0.24813	0.2496	0.25105	0.2567	0.25553	0.2563	0.25606	0.25726	0.25581	0.25791	0.26022	0.25924	0.25721	0.25556
876	692.675	0.25546	0.25498	0.25525	0.25222	0.25316	0.25217	0.25086	0.251	0.25175	0.25155	0.2535	0.25259	0.25172	0.25087	0.25069	0.24945	0.25106	0.25029	0.24986	0.24841	0.24907	0.24635	0.24881	0.24941	0.24839	0.24858	0.24737	0.24577	0.24628	0.24591	0.24828	0.24797	0.24718	0.24684	0.2476	0.24949	0.2508	0.2567	0.25556	0.25618	0.2563	0.25699	0.25627	0.25774	0.26076	0.25909	0.25799	0.25571
877	692.881	0.25463	0.25436	0.2548	0.25159	0.25304	0.25112	0.25088	0.25077	0.25135	0.25113	0.25349	0.25211	0.25165	0.25045	0.25001	0.24919	0.25052	0.24984	0.24952	0.24822	0.24856	0.24604	0.24787	0.24913	0.24784	0.24784	0.24624	0.24484	0.24574	0.24533	0.24735	0.24723	0.24649	0.24614	0.24687	0.24861	0.25022	0.25586	0.25506	0.25542	0.25592	0.25702	0.25562	0.25804	0.26037	0.25915	0.258	0.25605
878	693.087	0.25492	0.25408	0.25413	0.25168	0.25264	0.25083	0.25064	0.25032	0.25099	0.25096	0.25277	0.25184	0.25158	0.2502	0.25026	0.24904	0.25041	0.2497	0.24915	0.24773	0.248	0.24556	0.2474	0.24857	0.2475	0.24743	0.24621	0.24473	0.24548	0.24449	0.24684	0.24638	0.24571	0.24562	0.24598	0.24843	0.24948	0.25501	0.25427	0.2552	0.25562	0.25665	0.25514	0.25766	0.26015	0.25944	0.25808	0.25638
879	693.293	0.25518	0.25472	0.25472	0.2519	0.25281	0.25137	0.25091	0.25072	0.25136	0.25117	0.25334	0.25207	0.25174	0.25062	0.25051	0.24969	0.25069	0.24996	0.24932	0.24799	0.24851	0.24594	0.248	0.2493	0.24726	0.24737	0.24622	0.24434	0.2456	0.24471	0.24699	0.24618	0.24542	0.24542	0.24599	0.24782	0.24952	0.25504	0.25434	0.25567	0.2559	0.25684	0.25581	0.25801	0.26086	0.25973	0.25852	0.25658
880	693.499	0.25564	0.25547	0.25535	0.25237	0.25378	0.25236	0.25125	0.25125	0.25181	0.25174	0.25405	0.25265	0.25247	0.25115	0.25087	0.2496	0.25111	0.25013	0.25008	0.24834	0.24852	0.24656	0.24861	0.2496	0.24792	0.24795	0.24663	0.24449	0.24553	0.24485	0.24683	0.24651	0.24566	0.24543	0.24612	0.24789	0.24965	0.25545	0.25444	0.25562	0.25601	0.25728	0.25626	0.25879	0.26139	0.26034	0.25935	0.25774
881	693.705	0.25529	0.25507	0.25451	0.25219	0.25298	0.25178	0.25094	0.25077	0.25142	0.25114	0.25355	0.25231	0.25196	0.25087	0.25019	0.24922	0.25061	0.24986	0.24935	0.24769	0.24822	0.24575	0.24745	0.2486	0.24736	0.24712	0.2464	0.24375	0.24467	0.24376	0.24606	0.24543	0.2446	0.24429	0.24498	0.24676	0.24845	0.25434	0.25351	0.25497	0.25526	0.25699	0.25555	0.25796	0.26087	0.25996	0.25879	0.25745
882	693.911	0.25629	0.25544	0.25542	0.2531	0.25415	0.25236	0.25192	0.25155	0.25263	0.25194	0.25439	0.25294	0.25259	0.25145	0.25124	0.24987	0.25125	0.25054	0.25019	0.24847	0.24883	0.24633	0.24849	0.24947	0.24787	0.24777	0.24639	0.24455	0.24529	0.24399	0.24651	0.24598	0.24483	0.24435	0.24553	0.247	0.24851	0.2552	0.25414	0.25502	0.25602	0.25759	0.25625	0.25892	0.26156	0.2614	0.25974	0.2585
883	694.117	0.25636	0.25542	0.25556	0.25304	0.2539	0.25274	0.25147	0.25181	0.25204	0.252	0.25424	0.25313	0.25277	0.25132	0.25126	0.2499	0.25125	0.25083	0.25006	0.24896	0.24885	0.24629	0.24828	0.24931	0.24757	0.24759	0.24627	0.24399	0.24486	0.24394	0.24605	0.24573	0.2445	0.2443	0.24508	0.24646	0.24815	0.2542	0.25396	0.25515	0.25561	0.25739	0.25614	0.25876	0.2617	0.2612	0.26061	0.25866
884	694.323	0.25563	0.25484	0.25494	0.25261	0.25373	0.25235	0.25103	0.25158	0.25211	0.25128	0.25379	0.25246	0.25209	0.251	0.25058	0.24912	0.25025	0.24981	0.24955	0.24771	0.24808	0.24557	0.24777	0.24857	0.24706	0.24674	0.24567	0.24319	0.24373	0.24323	0.24485	0.24432	0.24306	0.2429	0.2437	0.24553	0.24766	0.25294	0.25296	0.2542	0.255	0.25616	0.25569	0.2582	0.26104	0.26039	0.25979	0.25848
885	694.529	0.25555	0.25523	0.25493	0.25221	0.25393	0.25246	0.25137	0.25171	0.25219	0.2516	0.25372	0.25244	0.25215	0.25108	0.25102	0.24964	0.25089	0.25024	0.24958	0.2483	0.2484	0.24601	0.24765	0.24892	0.24676	0.24669	0.24571	0.24306	0.24357	0.24286	0.24478	0.24402	0.24295	0.24286	0.24361	0.24527	0.24732	0.25291	0.2525	0.25382	0.2549	0.25645	0.25563	0.25836	0.26183	0.26108	0.26024	0.25864
886	694.735	0.25604	0.25541	0.25554	0.25329	0.25406	0.25271	0.2513	0.25171	0.25209	0.25201	0.25437	0.25326	0.25262	0.25137	0.25099	0.25014	0.25126	0.25028	0.25004	0.24804	0.24863	0.24564	0.24781	0.24894	0.24711	0.24671	0.24576	0.24326	0.24351	0.24285	0.24457	0.24416	0.24308	0.24259	0.2429	0.24519	0.24731	0.25277	0.25255	0.25445	0.25455	0.25679	0.25561	0.25859	0.26195	0.26151	0.26045	0.25946
887	694.941	0.25672	0.25616	0.25584	0.25301	0.25434	0.25303	0.25203	0.25206	0.25263	0.25241	0.25462	0.25361	0.25273	0.25154	0.25155	0.25003	0.2512	0.25082	0.25049	0.24865	0.24875	0.24644	0.24799	0.24893	0.24762	0.24696	0.24539	0.24332	0.24369	0.24262	0.24475	0.24377	0.24238	0.24158	0.24288	0.24505	0.24667	0.25269	0.25252	0.25386	0.25483	0.25663	0.25566	0.2583	0.26205	0.26198	0.26108	0.25985
888	695.147	0.25714	0.25644	0.25673	0.25417	0.25499	0.25353	0.25284	0.25283	0.25339	0.25315	0.25538	0.25413	0.25344	0.25235	0.25215	0.25053	0.25233	0.25129	0.25025	0.2492	0.24934	0.24626	0.24857	0.24914	0.24818	0.24742	0.24582	0.24378	0.24398	0.24277	0.24461	0.24369	0.24273	0.2422	0.24295	0.24485	0.24627	0.25276	0.25257	0.25362	0.25483	0.2569	0.25618	0.25914	0.26278	0.26218	0.26118	0.26059
889	695.353	0.25702	0.25658	0.25671	0.25414	0.255	0.25363	0.25252	0.25265	0.25311	0.25312	0.25533	0.25393	0.25362	0.25208	0.25247	0.25038	0.25221	0.25105	0.25038	0.24906	0.24908	0.2465	0.24825	0.24909	0.24764	0.24735	0.24595	0.24321	0.24366	0.24277	0.24468	0.24359	0.24221	0.24138	0.24239	0.24423	0.24596	0.25227	0.25251	0.25393	0.25476	0.25671	0.25612	0.25902	0.26238	0.26243	0.26158	0.26078
890	695.559	0.25751	0.25648	0.25653	0.25414	0.25507	0.25394	0.25295	0.25281	0.25363	0.25354	0.25559	0.25405	0.2537	0.25305	0.25236	0.25108	0.25251	0.25108	0.2504	0.2493	0.24984	0.24674	0.24844	0.24919	0.24797	0.2471	0.24553	0.24337	0.24398	0.24245	0.24392	0.24292	0.24169	0.24107	0.24181	0.24411	0.24579	0.25189	0.25189	0.25371	0.25462	0.25633	0.25608	0.25894	0.26236	0.26225	0.26186	0.26115
891	695.765	0.25703	0.25704	0.25691	0.25471	0.25534	0.25387	0.25301	0.25306	0.25377	0.25386	0.25558	0.25425	0.25423	0.25273	0.25218	0.25088	0.25234	0.25121	0.25088	0.24934	0.24922	0.24644	0.24847	0.24948	0.24756	0.24722	0.24586	0.24324	0.24403	0.24261	0.24378	0.24249	0.24119	0.24087	0.24155	0.24381	0.24508	0.25169	0.25154	0.25315	0.2543	0.25642	0.2559	0.25935	0.26249	0.26279	0.2618	0.26104
892	695.971	0.25782	0.25758	0.25741	0.25445	0.2558	0.25422	0.25308	0.25322	0.25385	0.25374	0.25592	0.25456	0.25423	0.25317	0.2524	0.25111	0.25271	0.25174	0.2509	0.24964	0.24981	0.24709	0.24877	0.24939	0.24777	0.24745	0.24568	0.24333	0.2435	0.24223	0.24375	0.24305	0.24118	0.24073	0.24159	0.24323	0.24506	0.25154	0.25116	0.25298	0.2541	0.25625	0.25549	0.2588	0.26242	0.26228	0.26191	0.26166
893	696.177	0.25806	0.25792	0.25772	0.2545	0.25627	0.25487	0.25414	0.25395	0.25447	0.25447	0.25619	0.2556	0.25485	0.25349	0.2531	0.25154	0.25261	0.25242	0.25147	0.25002	0.24978	0.24745	0.24918	0.24972	0.24788	0.24779	0.24595	0.24377	0.24406	0.24258	0.24395	0.24282	0.24142	0.24084	0.24121	0.2431	0.24521	0.25099	0.25127	0.25318	0.25411	0.25617	0.25581	0.25903	0.26266	0.26251	0.26299	0.26196
894	696.383	0.25794	0.2575	0.25721	0.25482	0.25613	0.25474	0.2536	0.25353	0.25445	0.25376	0.25618	0.25473	0.25429	0.25282	0.25289	0.25147	0.25271	0.25201	0.25096	0.24979	0.24974	0.24707	0.24869	0.24973	0.24764	0.2473	0.24551	0.24307	0.24335	0.24195	0.24306	0.24188	0.2403	0.2399	0.24033	0.24222	0.24409	0.25044	0.25062	0.25229	0.25339	0.25577	0.2552	0.25909	0.26257	0.26224	0.26241	0.26151
895	696.589	0.25876	0.25811	0.25794	0.25531	0.25662	0.25517	0.25411	0.25383	0.25437	0.25487	0.25664	0.25533	0.25494	0.25349	0.25324	0.25185	0.25307	0.25216	0.25148	0.25009	0.24983	0.24751	0.24948	0.24989	0.24825	0.24748	0.24628	0.24382	0.24368	0.24239	0.24334	0.24228	0.24041	0.23991	0.24005	0.24228	0.24408	0.25019	0.25034	0.25231	0.25344	0.25548	0.25533	0.25869	0.26281	0.26276	0.26258	0.26207
896	696.795	0.2588	0.25847	0.25847	0.25588	0.25709	0.25556	0.25453	0.25453	0.25549	0.25522	0.25741	0.25583	0.25509	0.25417	0.25423	0.25265	0.25381	0.25309	0.25231	0.25016	0.25048	0.24783	0.25014	0.25063	0.24864	0.24801	0.24634	0.24394	0.24382	0.24211	0.24404	0.24218	0.24062	0.23961	0.24044	0.24247	0.24441	0.25045	0.25048	0.25222	0.25387	0.25577	0.25574	0.25895	0.26281	0.26301	0.26282	0.26267
897	697.001	0.25912	0.2586	0.25854	0.25624	0.25722	0.25568	0.2548	0.2545	0.25556	0.25498	0.25729	0.25615	0.25553	0.25432	0.25391	0.25271	0.25379	0.25286	0.25237	0.25055	0.25061	0.24794	0.24989	0.25068	0.24909	0.24814	0.24637	0.24361	0.24444	0.24282	0.2435	0.24203	0.24036	0.23963	0.24034	0.24195	0.24395	0.25038	0.25034	0.2521	0.25319	0.25546	0.25566	0.25881	0.26264	0.26291	0.263	0.26276
898	697.207	0.25943	0.25872	0.25875	0.25606	0.25755	0.2555	0.25524	0.25499	0.25555	0.25549	0.25755	0.25665	0.25533	0.25484	0.25401	0.25277	0.25404	0.25297	0.25257	0.25136	0.25078	0.24823	0.25003	0.25071	0.24906	0.24841	0.24643	0.24411	0.24403	0.24264	0.24344	0.24188	0.24048	0.2395	0.23991	0.2416	0.24358	0.25012	0.24977	0.25165	0.25308	0.25468	0.2547	0.25862	0.26265	0.26288	0.26288	0.26256
899	697.412	0.25966	0.25944	0.25915	0.25713	0.25815	0.25659	0.2558	0.25532	0.25625	0.25588	0.25831	0.2567	0.25601	0.25501	0.25487	0.2532	0.25466	0.25391	0.25316	0.25148	0.25132	0.2489	0.25012	0.2512	0.24956	0.24886	0.24784	0.24453	0.2445	0.24288	0.24413	0.24251	0.24041	0.23952	0.23991	0.24188	0.24376	0.25014	0.24999	0.2517	0.25304	0.25547	0.25526	0.25881	0.26248	0.26319	0.26305	0.26306
900	697.618	0.25932	0.25908	0.2591	0.25657	0.25768	0.25647	0.25569	0.25579	0.25627	0.25595	0.25782	0.25637	0.25637	0.25495	0.25434	0.25362	0.25433	0.25352	0.25285	0.25119	0.25134	0.24878	0.25036	0.25125	0.24952	0.24899	0.24703	0.24428	0.24407	0.24313	0.24385	0.24218	0.24005	0.23918	0.23954	0.24105	0.24322	0.24932	0.24922	0.2512	0.25257	0.25464	0.25452	0.25845	0.2619	0.26234	0.26289	0.26277
901	697.824	0.25981	0.25983	0.25948	0.25683	0.25787	0.25692	0.25574	0.25606	0.25652	0.25621	0.25784	0.2571	0.2565	0.2551	0.25473	0.25367	0.25492	0.25364	0.25331	0.25139	0.25146	0.24885	0.25065	0.25153	0.24969	0.24912	0.24734	0.24507	0.24451	0.2429	0.24405	0.24214	0.24015	0.23955	0.23924	0.24159	0.24348	0.2492	0.24926	0.25119	0.25261	0.25431	0.25429	0.25802	0.26206	0.26273	0.26264	0.26265
902	698.03	0.26035	0.26002	0.26017	0.25746	0.25836	0.25703	0.25618	0.25614	0.25697	0.25693	0.25875	0.25751	0.25704	0.25575	0.25541	0.25406	0.25506	0.25449	0.25366	0.25197	0.25222	0.24931	0.25123	0.252	0.25026	0.24973	0.24794	0.24525	0.24518	0.24343	0.24414	0.24288	0.24048	0.23941	0.23931	0.24073	0.24329	0.24942	0.24937	0.25113	0.25222	0.25472	0.25449	0.25799	0.26203	0.26254	0.26278	0.26277
903	698.236	0.26075	0.26026	0.26052	0.25784	0.25865	0.25721	0.25674	0.25653	0.2572	0.25663	0.25888	0.25734	0.25724	0.25591	0.25527	0.25452	0.25534	0.25445	0.25381	0.25222	0.25242	0.24966	0.25146	0.25217	0.25034	0.25033	0.24846	0.24579	0.2456	0.24386	0.24429	0.24259	0.24074	0.23943	0.23973	0.24103	0.24326	0.24906	0.24899	0.25048	0.25192	0.25426	0.25388	0.25796	0.26184	0.26259	0.26288	0.26265
904	698.442	0.26078	0.26069	0.26073	0.25804	0.25926	0.2577	0.25704	0.25705	0.25765	0.25737	0.25924	0.25823	0.25768	0.25634	0.25593	0.25465	0.25583	0.25487	0.25443	0.25263	0.25267	0.25017	0.25198	0.25308	0.25061	0.25045	0.24893	0.24636	0.24602	0.24405	0.24485	0.24297	0.24061	0.23979	0.23971	0.24144	0.2434	0.2492	0.24924	0.25062	0.25179	0.25409	0.25374	0.25768	0.2617	0.26249	0.26323	0.2631
905	698.648	0.2611	0.2611	0.26101	0.25813	0.25934	0.25807	0.25702	0.25702	0.25759	0.25759	0.25979	0.25832	0.25767	0.25668	0.25671	0.25479	0.25641	0.25483	0.25442	0.25313	0.25326	0.25017	0.25239	0.25322	0.25104	0.25069	0.24928	0.24663	0.24641	0.24409	0.24524	0.24299	0.24089	0.23923	0.23959	0.24127	0.24298	0.24889	0.24893	0.25011	0.25146	0.25374	0.25363	0.25747	0.26148	0.26214	0.26277	0.26245
906	698.854	0.26152	0.2611	0.26123	0.25838	0.25973	0.25781	0.25764	0.25742	0.25797	0.25774	0.25994	0.2586	0.25834	0.25684	0.25673	0.25526	0.25649	0.25572	0.25469	0.25318	0.25319	0.25077	0.25253	0.25354	0.25186	0.25121	0.2497	0.24704	0.24674	0.24473	0.24582	0.24344	0.24106	0.24005	0.23962	0.24142	0.24308	0.24885	0.24833	0.24992	0.25107	0.2532	0.25315	0.25749	0.261	0.26168	0.26212	0.26268
907	699.06	0.26156	0.26099	0.26074	0.25813	0.26001	0.25809	0.25719	0.25668	0.25776	0.25771	0.25984	0.25823	0.25825	0.2567	0.25667	0.25533	0.25667	0.25552	0.25476	0.25309	0.25316	0.25105	0.25279	0.25338	0.25169	0.25178	0.24967	0.24688	0.24657	0.24496	0.24595	0.24366	0.24136	0.23961	0.2396	0.24116	0.24286	0.24846	0.24822	0.24968	0.25086	0.25314	0.25278	0.25641	0.26036	0.26143	0.26182	0.26214
908	699.265	0.26163	0.26098	0.26096	0.25851	0.25956	0.25791	0.25759	0.2576	0.25803	0.25782	0.26	0.25865	0.25822	0.25694	0.25689	0.2553	0.25625	0.25555	0.25485	0.25354	0.2533	0.25131	0.25302	0.2536	0.25216	0.25153	0.24992	0.24748	0.24723	0.24538	0.24623	0.24396	0.2411	0.23974	0.23998	0.24116	0.24275	0.24851	0.24792	0.24938	0.25046	0.25268	0.25243	0.25602	0.26023	0.26058	0.26137	0.26187
909	699.471	0.2615	0.26096	0.26067	0.25821	0.25996	0.25807	0.25722	0.2573	0.25833	0.25776	0.26006	0.25822	0.25815	0.25706	0.25676	0.25527	0.25665	0.25562	0.25503	0.25404	0.25387	0.25161	0.25308	0.25422	0.25283	0.2523	0.25073	0.24773	0.24779	0.24569	0.24673	0.24409	0.24172	0.23962	0.2394	0.2409	0.24267	0.24841	0.24765	0.24864	0.24997	0.252	0.25217	0.25577	0.25936	0.26041	0.26105	0.26155
910	699.677	0.26161	0.2615	0.2613	0.25911	0.26005	0.25879	0.25799	0.25797	0.25837	0.25875	0.2602	0.25886	0.25895	0.25761	0.25752	0.25626	0.2575	0.25647	0.25552	0.25424	0.25432	0.25241	0.2541	0.25476	0.2533	0.25312	0.25132	0.24871	0.2487	0.24646	0.2475	0.24491	0.24226	0.2403	0.24007	0.24145	0.24299	0.24872	0.24817	0.24942	0.25028	0.2523	0.2522	0.25588	0.25952	0.2604	0.26105	0.26119
911	699.883	0.26168	0.26154	0.26101	0.25869	0.25969	0.25857	0.25755	0.25761	0.25836	0.25795	0.26	0.25903	0.25843	0.25715	0.25685	0.25578	0.25699	0.25632	0.2559	0.25403	0.25457	0.25211	0.25377	0.2546	0.25306	0.2528	0.25122	0.24881	0.24881	0.24683	0.24746	0.24513	0.24211	0.24031	0.24021	0.24123	0.24257	0.24822	0.2474	0.2486	0.24933	0.25113	0.25119	0.25491	0.25862	0.25941	0.26011	0.26061
912	700.089	0.26151	0.26132	0.26102	0.25886	0.25992	0.25865	0.25771	0.25802	0.25849	0.25859	0.26019	0.25909	0.25862	0.25732	0.25692	0.25617	0.2575	0.25655	0.25552	0.25426	0.25475	0.25238	0.25407	0.25507	0.25372	0.25326	0.2523	0.24912	0.2495	0.24715	0.24835	0.24562	0.24284	0.24098	0.24032	0.24141	0.24334	0.24862	0.24769	0.24833	0.24936	0.25148	0.25131	0.25453	0.25796	0.25897	0.25982	0.26013
913	700.295	0.26146	0.26125	0.2612	0.25836	0.25971	0.25858	0.25759	0.25774	0.25833	0.25842	0.25975	0.2587	0.25839	0.25719	0.25706	0.25555	0.25708	0.25629	0.25568	0.2544	0.25487	0.25223	0.25416	0.25516	0.25383	0.25324	0.25218	0.24947	0.24988	0.24788	0.24814	0.24587	0.2428	0.24081	0.2406	0.24151	0.24315	0.24822	0.24721	0.24803	0.24851	0.25046	0.25031	0.25372	0.25777	0.2583	0.2592	0.2597
914	700.5	0.26138	0.26134	0.26136	0.25855	0.25979	0.25835	0.25781	0.25733	0.25843	0.25788	0.25972	0.25891	0.25853	0.2573	0.25702	0.25594	0.25723	0.25633	0.25579	0.25441	0.2548	0.25216	0.2545	0.25517	0.25433	0.25433	0.25207	0.24978	0.24995	0.24797	0.24865	0.24601	0.24301	0.24132	0.24068	0.24197	0.24295	0.24775	0.24685	0.24731	0.24802	0.24985	0.24988	0.25297	0.25697	0.25765	0.25841	0.2587
915	700.706	0.26206	0.2622	0.2619	0.25912	0.26074	0.25888	0.25772	0.25815	0.25876	0.25864	0.26057	0.25949	0.25911	0.25816	0.25772	0.25643	0.25779	0.2572	0.2567	0.25525	0.25587	0.2532	0.25559	0.25649	0.25529	0.25495	0.25347	0.25091	0.25071	0.24907	0.24987	0.24745	0.24425	0.24195	0.2412	0.24269	0.2438	0.24873	0.24727	0.24759	0.24817	0.24989	0.24974	0.25313	0.25709	0.25791	0.25841	0.25909
916	700.912	0.26243	0.26203	0.26178	0.2592	0.26062	0.25922	0.25837	0.25801	0.25896	0.25859	0.26016	0.2593	0.25895	0.25805	0.25774	0.25658	0.25775	0.25701	0.25643	0.25549	0.25538	0.25321	0.25572	0.25653	0.25519	0.25509	0.254	0.25077	0.25104	0.24926	0.25015	0.24784	0.24483	0.24265	0.24213	0.24282	0.24375	0.24845	0.24676	0.24739	0.24835	0.24988	0.24909	0.25226	0.25634	0.25712	0.25758	0.25864
917	701.118	0.26282	0.26188	0.26231	0.25964	0.26085	0.25932	0.25846	0.25855	0.25868	0.25873	0.26062	0.25991	0.25944	0.25817	0.2581	0.25686	0.25822	0.25737	0.2574	0.25557	0.25622	0.25378	0.25638	0.25713	0.25573	0.25562	0.25451	0.25189	0.25199	0.25023	0.25122	0.24855	0.24574	0.2436	0.24301	0.24354	0.24448	0.24905	0.2472	0.24782	0.24798	0.24924	0.24942	0.2525	0.256	0.25691	0.2577	0.25837
918	701.324	0.26227	0.26157	0.26163	0.2589	0.2599	0.25861	0.25801	0.25761	0.25813	0.25836	0.26013	0.25941	0.25861	0.25772	0.25745	0.25667	0.25776	0.25746	0.25675	0.25538	0.25569	0.25332	0.25565	0.25731	0.2559	0.25594	0.25444	0.25214	0.25219	0.25055	0.25175	0.24907	0.24581	0.24406	0.243	0.24379	0.24445	0.24877	0.24706	0.24728	0.24739	0.24866	0.24816	0.25166	0.25506	0.25549	0.25658	0.25718
919	701.529	0.26252	0.26152	0.26196	0.25916	0.26047	0.25895	0.25815	0.25829	0.25854	0.25873	0.26056	0.25971	0.2591	0.25824	0.25823	0.25707	0.25849	0.25756	0.2568	0.25599	0.25631	0.254	0.25642	0.25759	0.25675	0.25674	0.2552	0.2531	0.25352	0.25145	0.2527	0.24993	0.24686	0.24481	0.24386	0.24459	0.24529	0.24936	0.24706	0.24764	0.24747	0.24877	0.24829	0.25131	0.25455	0.2557	0.25617	0.25676
920	701.735	0.26185	0.26164	0.26146	0.25875	0.25965	0.25844	0.25759	0.25762	0.25833	0.25833	0.25992	0.25929	0.25843	0.25766	0.25767	0.25637	0.25778	0.25729	0.25737	0.25564	0.25587	0.25386	0.2565	0.25762	0.25624	0.25667	0.25556	0.2529	0.25364	0.25163	0.25314	0.25058	0.24756	0.24569	0.24421	0.24486	0.24501	0.24959	0.24712	0.24668	0.24697	0.24809	0.24737	0.2504	0.25411	0.25443	0.25568	0.2559
921	701.941	0.26188	0.26184	0.26147	0.25897	0.26019	0.25839	0.25778	0.25775	0.2587	0.25844	0.26067	0.25946	0.25891	0.25822	0.25823	0.25706	0.25847	0.25776	0.25732	0.2564	0.2569	0.25459	0.25724	0.25841	0.25738	0.2571	0.25621	0.25399	0.25458	0.2526	0.25337	0.25146	0.24843	0.24645	0.24536	0.24556	0.24604	0.25011	0.24801	0.24737	0.24688	0.24824	0.24719	0.25064	0.25367	0.25439	0.25507	0.25593
922	702.147	0.26169	0.26152	0.26121	0.25877	0.25971	0.25847	0.25771	0.25711	0.25817	0.25823	0.25992	0.25945	0.2586	0.25766	0.25756	0.25676	0.25813	0.25731	0.25713	0.2561	0.25655	0.25429	0.25712	0.25854	0.25757	0.25761	0.25646	0.25413	0.2545	0.2533	0.25423	0.25224	0.24899	0.24686	0.24595	0.24613	0.24587	0.25001	0.24744	0.24702	0.24651	0.2478	0.24727	0.24931	0.25283	0.25336	0.2544	0.25473
923	702.353	0.26179	0.26111	0.26106	0.25865	0.25955	0.2584	0.25746	0.25753	0.25858	0.25829	0.25985	0.25906	0.25889	0.25771	0.25764	0.2565	0.25831	0.25742	0.25724	0.2566	0.25719	0.25488	0.25731	0.25911	0.25796	0.25847	0.25729	0.2548	0.25564	0.25405	0.25518	0.25312	0.25052	0.24812	0.24655	0.24715	0.24659	0.25049	0.24781	0.24725	0.24673	0.24779	0.24692	0.24939	0.25275	0.2528	0.25384	0.25425
924	702.558	0.26198	0.2613	0.26087	0.25811	0.25977	0.2582	0.25749	0.2576	0.25834	0.25836	0.26026	0.25937	0.25923	0.25777	0.25778	0.2569	0.2586	0.25781	0.25786	0.25654	0.25716	0.25546	0.25789	0.25958	0.25829	0.25892	0.25781	0.25584	0.25635	0.25529	0.25606	0.25415	0.25121	0.24895	0.24802	0.24812	0.24745	0.25138	0.24844	0.24751	0.24713	0.24788	0.24663	0.24919	0.25238	0.25285	0.25337	0.25363
925	702.764	0.26211	0.26184	0.26159	0.25893	0.26066	0.25857	0.25797	0.25806	0.25854	0.25852	0.26094	0.25968	0.25964	0.25828	0.25849	0.25743	0.25916	0.25864	0.25865	0.25741	0.25842	0.25618	0.25893	0.26027	0.2592	0.25986	0.25904	0.25683	0.25772	0.25646	0.25724	0.25576	0.25271	0.25089	0.2494	0.24938	0.24912	0.25232	0.24933	0.24829	0.24753	0.24803	0.24688	0.24969	0.25262	0.25298	0.25336	0.25399
926	702.97	0.26165	0.26113	0.26074	0.2578	0.25971	0.25825	0.25738	0.25738	0.25837	0.25832	0.26031	0.25965	0.2593	0.2582	0.25831	0.25712	0.25891	0.25827	0.25859	0.2573	0.2581	0.256	0.25872	0.26063	0.25977	0.26016	0.25919	0.2575	0.258	0.2571	0.25822	0.25599	0.25335	0.25156	0.25035	0.25006	0.24962	0.25287	0.24928	0.24845	0.24782	0.24799	0.24652	0.24911	0.25195	0.25193	0.25256	0.25244
927	703.176	0.26218	0.26121	0.26127	0.25872	0.25972	0.2585	0.25794	0.25732	0.2587	0.25847	0.26035	0.2592	0.25923	0.25852	0.25862	0.25755	0.25914	0.25884	0.25876	0.25782	0.25876	0.25665	0.2597	0.2611	0.26072	0.26084	0.25995	0.25837	0.25872	0.25807	0.259	0.25758	0.25496	0.25253	0.25128	0.25155	0.25052	0.25376	0.25012	0.24921	0.24819	0.24836	0.24665	0.24924	0.2518	0.25218	0.25222	0.25259
928	703.381	0.26193	0.26146	0.26121	0.2586	0.25974	0.25867	0.25737	0.25743	0.2583	0.25838	0.26061	0.25934	0.25938	0.25846	0.25862	0.25718	0.25935	0.25889	0.25886	0.2582	0.25857	0.25717	0.25997	0.26152	0.26055	0.26124	0.26086	0.25875	0.25958	0.25889	0.26058	0.25835	0.25589	0.25392	0.25276	0.25179	0.25153	0.25459	0.25065	0.24949	0.2483	0.2486	0.24673	0.24905	0.25202	0.25175	0.25202	0.2521
929	703.587	0.26271	0.26211	0.2615	0.25913	0.26015	0.2589	0.25813	0.25808	0.25917	0.25907	0.26093	0.26002	0.25966	0.25883	0.25937	0.25815	0.25998	0.25985	0.25962	0.25896	0.2599	0.25798	0.26095	0.26273	0.26192	0.2625	0.26159	0.26005	0.26105	0.26047	0.26212	0.25994	0.25781	0.25574	0.25438	0.254	0.25283	0.25582	0.25215	0.25035	0.24938	0.24959	0.24763	0.24964	0.2524	0.25193	0.25214	0.25231
930	703.793	0.26218	0.26246	0.26163	0.25936	0.26039	0.25864	0.25864	0.25822	0.25906	0.25892	0.26134	0.26013	0.25993	0.2592	0.25982	0.2585	0.26041	0.25996	0.2603	0.25924	0.26	0.25841	0.26171	0.26327	0.26274	0.26323	0.26281	0.26147	0.26216	0.26125	0.26301	0.26118	0.25925	0.25724	0.25571	0.25539	0.25425	0.25685	0.25321	0.25101	0.24948	0.24957	0.24758	0.24963	0.25217	0.25255	0.25261	0.2521
931	703.998	0.26313	0.26245	0.26234	0.25983	0.26084	0.25947	0.25904	0.25847	0.25977	0.26	0.262	0.26098	0.26085	0.25982	0.26002	0.25926	0.26131	0.26075	0.26088	0.26029	0.26105	0.2591	0.26228	0.26406	0.26346	0.26415	0.26446	0.26235	0.26358	0.26288	0.26497	0.26301	0.2609	0.2587	0.25722	0.25713	0.25574	0.25801	0.25386	0.25237	0.25042	0.25033	0.24802	0.25041	0.25283	0.2524	0.25254	0.25231
932	704.204	0.26285	0.26218	0.26194	0.25939	0.26072	0.25952	0.25889	0.25857	0.25964	0.25929	0.26177	0.26079	0.26103	0.25996	0.26027	0.25938	0.26137	0.26073	0.26122	0.26048	0.26147	0.25938	0.26251	0.26479	0.26433	0.26524	0.26473	0.26298	0.26438	0.26325	0.26551	0.26406	0.26211	0.26026	0.25862	0.25796	0.25681	0.25924	0.25519	0.25262	0.25105	0.25079	0.249	0.25034	0.25312	0.25221	0.25201	0.252
933	704.41	0.263	0.26301	0.26237	0.25973	0.26132	0.25985	0.25925	0.25932	0.25987	0.25994	0.26239	0.26121	0.26128	0.26047	0.26045	0.25999	0.26169	0.26135	0.26225	0.26117	0.26199	0.26055	0.26386	0.26603	0.26552	0.26582	0.26539	0.26464	0.26548	0.26487	0.26679	0.26582	0.26354	0.26119	0.26026	0.25952	0.25796	0.26042	0.25611	0.25392	0.25208	0.25179	0.24954	0.25078	0.25325	0.25257	0.25261	0.25206
934	704.616	0.26328	0.26254	0.26271	0.26004	0.26103	0.25995	0.2593	0.25937	0.2599	0.26031	0.26221	0.26181	0.26148	0.26062	0.26103	0.26005	0.26226	0.26216	0.26251	0.26163	0.26265	0.26079	0.26455	0.26619	0.26583	0.26638	0.26624	0.26507	0.26592	0.266	0.26782	0.26685	0.2649	0.26263	0.26178	0.26053	0.25916	0.26133	0.25698	0.2545	0.25252	0.2521	0.25003	0.25161	0.25316	0.2528	0.25241	0.25218
935	704.821	0.26335	0.26313	0.26255	0.25998	0.26128	0.25983	0.25923	0.2593	0.26014	0.2602	0.26238	0.26177	0.26172	0.26098	0.26136	0.26043	0.26249	0.26245	0.26286	0.2621	0.26303	0.2615	0.26488	0.26658	0.26627	0.26742	0.26707	0.26577	0.2672	0.26702	0.26903	0.26772	0.26616	0.26446	0.26276	0.26204	0.2607	0.26252	0.25825	0.25595	0.25338	0.25287	0.25039	0.2514	0.25354	0.25292	0.25283	0.25206
936	705.027	0.26392	0.26374	0.26402	0.26141	0.26212	0.26046	0.26016	0.2602	0.26125	0.26126	0.26371	0.26222	0.26264	0.26159	0.26245	0.26142	0.26358	0.26359	0.26438	0.2636	0.2646	0.26298	0.26608	0.26851	0.26778	0.26901	0.26903	0.26726	0.26892	0.26897	0.27072	0.27028	0.26849	0.26626	0.26485	0.2643	0.26221	0.26436	0.25983	0.25763	0.2554	0.25452	0.2514	0.25299	0.25482	0.25381	0.25351	0.25317
937	705.233	0.26406	0.26339	0.2631	0.26076	0.26192	0.26071	0.2604	0.26016	0.26094	0.26093	0.26356	0.26265	0.26216	0.2621	0.26226	0.26185	0.2638	0.26377	0.26463	0.26401	0.26449	0.26327	0.26661	0.26841	0.2685	0.26939	0.26931	0.26831	0.27015	0.26951	0.27152	0.27092	0.26929	0.26757	0.26636	0.26564	0.26362	0.26566	0.26084	0.25816	0.25604	0.25488	0.25224	0.2532	0.25508	0.25425	0.25345	0.25312
938	705.438	0.26453	0.26435	0.26376	0.26099	0.26235	0.26093	0.26081	0.26037	0.26133	0.26186	0.26384	0.26285	0.26345	0.26229	0.26297	0.2625	0.26423	0.26457	0.26468	0.26435	0.26532	0.26387	0.26702	0.26969	0.26924	0.27018	0.27012	0.26901	0.27084	0.27039	0.27234	0.27223	0.27098	0.26902	0.26779	0.26654	0.26478	0.26652	0.26161	0.2596	0.25671	0.25588	0.25258	0.25409	0.25561	0.25428	0.25407	0.25307
939	705.644	0.26498	0.26439	0.26454	0.26182	0.26293	0.26173	0.26106	0.26109	0.26163	0.26172	0.26418	0.26329	0.26355	0.26293	0.26351	0.26281	0.26509	0.26539	0.26574	0.26548	0.26678	0.26485	0.2687	0.27022	0.27004	0.27114	0.27123	0.27038	0.27171	0.27187	0.27441	0.27372	0.2727	0.27057	0.2693	0.26825	0.2666	0.26797	0.26323	0.26069	0.25819	0.25707	0.25386	0.25477	0.25629	0.25531	0.25426	0.25387
940	705.85	0.26487	0.26403	0.26394	0.26171	0.2628	0.26124	0.26085	0.26129	0.26226	0.26196	0.26455	0.26378	0.26418	0.26341	0.26393	0.2632	0.26543	0.2655	0.26605	0.26576	0.2667	0.26535	0.26901	0.27098	0.27067	0.27216	0.272	0.27089	0.27256	0.27248	0.2753	0.27492	0.27332	0.27158	0.27031	0.26926	0.26742	0.26905	0.26426	0.26145	0.2586	0.2572	0.25419	0.25534	0.25653	0.25576	0.25475	0.25414
941	706.055	0.26486	0.26439	0.2645	0.26155	0.26314	0.2617	0.26076	0.26133	0.262	0.26215	0.26465	0.26379	0.26418	0.26357	0.26388	0.26341	0.26597	0.26561	0.26637	0.26586	0.26693	0.26598	0.26884	0.27152	0.27134	0.2724	0.27241	0.27165	0.27306	0.27328	0.27592	0.27559	0.27467	0.27301	0.27146	0.2704	0.26831	0.26972	0.26546	0.2622	0.25966	0.25859	0.25494	0.25584	0.25721	0.25602	0.25475	0.25431
942	706.261	0.26579	0.2654	0.26499	0.26268	0.2641	0.26294	0.26228	0.26211	0.26306	0.26333	0.26548	0.26493	0.26492	0.26455	0.26542	0.26492	0.26711	0.26732	0.26795	0.2677	0.26873	0.26737	0.27054	0.27294	0.27291	0.27409	0.27417	0.27292	0.275	0.27488	0.27773	0.27785	0.27639	0.2749	0.27362	0.27258	0.2706	0.2719	0.26693	0.26453	0.26172	0.26068	0.25698	0.25778	0.2589	0.25735	0.25654	0.25586
943	706.467	0.26575	0.26539	0.26546	0.26269	0.26446	0.26309	0.26232	0.26254	0.2634	0.26365	0.26603	0.26522	0.2652	0.26463	0.26555	0.26502	0.2673	0.26799	0.26846	0.26777	0.2692	0.26803	0.27135	0.27375	0.27351	0.27452	0.27489	0.27397	0.2754	0.2759	0.27873	0.27871	0.2775	0.27564	0.27412	0.27326	0.27167	0.27284	0.26808	0.26505	0.26244	0.26102	0.25734	0.25826	0.25975	0.25784	0.25694	0.25619
944	706.672	0.26607	0.26555	0.26548	0.26306	0.26413	0.26322	0.26241	0.2626	0.26343	0.26376	0.26604	0.26569	0.26576	0.26574	0.26612	0.26543	0.26798	0.26819	0.26878	0.2686	0.26974	0.26814	0.27173	0.27386	0.27385	0.27518	0.27535	0.27425	0.27624	0.27645	0.27935	0.27952	0.27862	0.27667	0.27526	0.27404	0.27241	0.27345	0.26879	0.266	0.26297	0.26191	0.2581	0.25909	0.25985	0.25854	0.25733	0.25664
945	706.878	0.26672	0.26633	0.26613	0.26362	0.26523	0.26393	0.26349	0.26317	0.26426	0.26453	0.2669	0.26617	0.26641	0.26614	0.26699	0.26664	0.26898	0.26906	0.26963	0.26934	0.27052	0.26928	0.27276	0.27489	0.27465	0.27648	0.27618	0.27504	0.27757	0.27759	0.28069	0.28026	0.2798	0.27801	0.27663	0.27558	0.27347	0.27505	0.27004	0.26739	0.26474	0.26312	0.25977	0.26043	0.26104	0.25916	0.25838	0.25766
946	707.084	0.26737	0.26656	0.26678	0.2644	0.26603	0.26413	0.26374	0.26411	0.26512	0.26543	0.26774	0.2673	0.26757	0.26681	0.26815	0.2674	0.2695	0.26974	0.27088	0.27034	0.27171	0.27041	0.27402	0.27628	0.27604	0.27706	0.2775	0.27636	0.27827	0.27884	0.28172	0.2821	0.28092	0.27969	0.27809	0.27708	0.27494	0.27623	0.27157	0.26887	0.26586	0.26464	0.26108	0.26128	0.26219	0.26027	0.25966	0.25841
947	707.289	0.26757	0.26683	0.26718	0.2645	0.2662	0.26458	0.26397	0.2644	0.26545	0.26594	0.26813	0.26736	0.26791	0.26734	0.26825	0.26769	0.27041	0.27062	0.27095	0.27074	0.2722	0.2709	0.27482	0.27656	0.27677	0.27795	0.27805	0.27723	0.27903	0.27962	0.28219	0.28246	0.28158	0.28027	0.27879	0.27798	0.27582	0.27716	0.27231	0.26952	0.26662	0.26532	0.26151	0.26244	0.26318	0.26118	0.26023	0.25856
948	707.495	0.26833	0.2681	0.26798	0.26564	0.26666	0.26566	0.26516	0.26551	0.2665	0.26679	0.26892	0.26861	0.26898	0.26831	0.26931	0.26896	0.2712	0.27162	0.27265	0.27175	0.27342	0.27227	0.27564	0.27766	0.27775	0.27855	0.27963	0.27826	0.28081	0.28082	0.28383	0.28406	0.28348	0.28161	0.28027	0.27954	0.27687	0.2785	0.27336	0.27095	0.26792	0.26675	0.26324	0.26371	0.26388	0.26293	0.26157	0.25949
949	707.7	0.26886	0.26808	0.26793	0.2656	0.26732	0.26645	0.26553	0.26604	0.26689	0.26709	0.26964	0.26874	0.26955	0.26913	0.26983	0.26917	0.27175	0.27213	0.27294	0.27257	0.27359	0.27225	0.27591	0.27859	0.2784	0.27937	0.2795	0.27878	0.28097	0.28149	0.28441	0.28479	0.28397	0.28257	0.28103	0.28005	0.27792	0.27905	0.27471	0.27184	0.26868	0.26768	0.26403	0.26449	0.26509	0.2632	0.26158	0.26033
950	707.906	0.27065	0.27029	0.27	0.26767	0.26934	0.26747	0.26719	0.26754	0.26903	0.26947	0.2717	0.2709	0.27114	0.27111	0.27158	0.27124	0.27346	0.27388	0.27508	0.27428	0.27605	0.27415	0.27822	0.28013	0.28017	0.28142	0.28167	0.28066	0.28322	0.28359	0.28649	0.28667	0.2855	0.28431	0.28375	0.28217	0.28021	0.2815	0.27703	0.27373	0.2713	0.2699	0.2662	0.26665	0.2671	0.26559	0.26409	0.26272
951	708.112	0.27137	0.27118	0.27128	0.26875	0.27031	0.26887	0.26847	0.26932	0.26993	0.27033	0.2726	0.27177	0.27285	0.2725	0.27283	0.27241	0.27502	0.27543	0.27559	0.27587	0.27719	0.2757	0.27906	0.28132	0.28128	0.28249	0.28264	0.28195	0.28368	0.28468	0.2871	0.28802	0.28678	0.28552	0.28468	0.2836	0.28148	0.28272	0.27806	0.2752	0.27207	0.27156	0.2677	0.26836	0.26879	0.26691	0.26529	0.26389
952	708.317	0.27228	0.27188	0.27189	0.26945	0.271	0.2698	0.269	0.26961	0.27068	0.27119	0.27357	0.27303	0.27292	0.27303	0.27354	0.27311	0.27577	0.27614	0.27656	0.27685	0.27801	0.27662	0.27966	0.28241	0.28235	0.28339	0.28328	0.28256	0.28451	0.2849	0.28833	0.2886	0.28833	0.28674	0.2854	0.28457	0.28236	0.28344	0.27873	0.27667	0.27334	0.27218	0.26879	0.26884	0.26932	0.26784	0.26655	0.26478
953	708.523	0.27286	0.27249	0.27236	0.26979	0.27193	0.27045	0.27015	0.27029	0.27109	0.27154	0.27401	0.27333	0.27353	0.27324	0.27439	0.27371	0.27633	0.27668	0.27751	0.27705	0.27849	0.27733	0.2807	0.28285	0.28251	0.28354	0.28395	0.28274	0.28499	0.28588	0.28837	0.28903	0.28878	0.28743	0.28622	0.28463	0.28286	0.28419	0.27993	0.27697	0.27401	0.27274	0.26971	0.27027	0.27054	0.2689	0.26716	0.26582
954	708.728	0.27408	0.27406	0.27405	0.27157	0.27347	0.27178	0.27138	0.27128	0.27295	0.27345	0.27547	0.27446	0.27518	0.27485	0.27579	0.27566	0.27771	0.27822	0.27876	0.27905	0.2803	0.27854	0.28219	0.28454	0.28411	0.28514	0.28548	0.28456	0.28662	0.28742	0.29042	0.29061	0.28985	0.28877	0.28737	0.28643	0.28468	0.28615	0.28123	0.27843	0.27579	0.27436	0.27144	0.27161	0.2727	0.27024	0.26909	0.2671
955	708.934	0.2761	0.27567	0.27563	0.27318	0.27485	0.27383	0.27309	0.273	0.27474	0.27505	0.27718	0.27682	0.27725	0.27686	0.27765	0.27733	0.28002	0.28013	0.28099	0.2802	0.28162	0.2803	0.28368	0.28617	0.2856	0.28665	0.28704	0.28632	0.28795	0.28803	0.29209	0.29191	0.29169	0.28994	0.28869	0.2879	0.28618	0.28736	0.28267	0.28034	0.27757	0.27641	0.27308	0.27365	0.27436	0.27264	0.27067	0.26942
956	709.14	0.2772	0.27659	0.27693	0.27472	0.27634	0.27497	0.27474	0.27512	0.27596	0.27629	0.27854	0.2783	0.27856	0.27817	0.27902	0.27848	0.28119	0.28127	0.28195	0.28203	0.28296	0.28178	0.28492	0.28688	0.28692	0.28801	0.28792	0.28709	0.28915	0.28961	0.2929	0.29318	0.29276	0.29102	0.29031	0.28902	0.2871	0.28874	0.28406	0.28141	0.27903	0.27753	0.2744	0.27492	0.27589	0.27401	0.2723	0.27067
957	709.345	0.27874	0.27856	0.27848	0.27617	0.27757	0.27646	0.27607	0.27604	0.27731	0.2781	0.2803	0.27985	0.28005	0.27958	0.28035	0.28019	0.28244	0.28304	0.2835	0.28329	0.28435	0.28282	0.28636	0.28864	0.28868	0.28922	0.28942	0.28858	0.29046	0.29086	0.29425	0.29408	0.29379	0.29243	0.2913	0.29058	0.28888	0.28996	0.28559	0.28301	0.28066	0.27923	0.27606	0.2767	0.27749	0.27589	0.27447	0.27231
958	709.551	0.2802	0.28025	0.28002	0.27779	0.27962	0.27804	0.27807	0.27803	0.27917	0.2796	0.28187	0.28122	0.28163	0.28135	0.28205	0.28177	0.28417	0.28411	0.28495	0.28506	0.28634	0.28421	0.28809	0.28994	0.28941	0.29095	0.29064	0.28964	0.29172	0.29216	0.29524	0.29575	0.2951	0.29404	0.29252	0.2915	0.28976	0.29144	0.28725	0.28459	0.28229	0.28087	0.27757	0.27825	0.27937	0.27744	0.27608	0.27377
959	709.756	0.28127	0.28098	0.2813	0.27896	0.28034	0.27921	0.27858	0.27896	0.28027	0.28047	0.28303	0.28232	0.2829	0.28241	0.28324	0.28251	0.28479	0.28513	0.28651	0.28589	0.28692	0.28529	0.28888	0.29105	0.29056	0.29152	0.29167	0.29012	0.29235	0.29308	0.29589	0.29591	0.2956	0.29408	0.29332	0.29233	0.29046	0.29238	0.28759	0.28559	0.28317	0.28188	0.2784	0.2796	0.2801	0.27847	0.27713	0.27533
960	709.962	0.28281	0.28271	0.28276	0.28056	0.28225	0.2809	0.2805	0.28091	0.2819	0.28205	0.28438	0.28408	0.28438	0.2841	0.28447	0.28433	0.28663	0.28684	0.28795	0.28695	0.28839	0.28706	0.29013	0.29238	0.29165	0.29285	0.29278	0.29197	0.29393	0.29435	0.29712	0.29721	0.29674	0.29577	0.29476	0.29354	0.29203	0.29339	0.28926	0.28692	0.28448	0.28342	0.28	0.2811	0.28197	0.28065	0.27907	0.27726
961	710.167	0.28487	0.28429	0.28408	0.28219	0.2839	0.28219	0.28192	0.28241	0.28385	0.28388	0.28584	0.28501	0.28606	0.28582	0.28625	0.28555	0.28863	0.28809	0.28913	0.28871	0.28955	0.28856	0.29134	0.29379	0.29312	0.29416	0.29399	0.2928	0.29484	0.29519	0.2983	0.2986	0.2981	0.29648	0.2959	0.29469	0.29309	0.29494	0.29054	0.28849	0.28607	0.28435	0.28171	0.28215	0.28344	0.28182	0.2805	0.27894
962	710.373	0.28585	0.28582	0.28615	0.28313	0.28554	0.28358	0.28365	0.2837	0.28506	0.28516	0.28755	0.28703	0.28681	0.28662	0.2876	0.28703	0.28954	0.28979	0.29019	0.28977	0.29115	0.2894	0.29284	0.29449	0.29405	0.29498	0.2952	0.29427	0.29589	0.29594	0.29942	0.29947	0.29879	0.29762	0.2966	0.29586	0.29437	0.29629	0.29191	0.28952	0.28743	0.28585	0.28242	0.28384	0.28436	0.2832	0.28216	0.28019
963	710.578	0.28735	0.28695	0.28774	0.28487	0.28636	0.28574	0.2848	0.28497	0.28643	0.28651	0.28894	0.28856	0.28873	0.28871	0.28881	0.28843	0.29071	0.29139	0.2919	0.29137	0.29253	0.29071	0.29351	0.29583	0.29562	0.29649	0.29633	0.29525	0.29695	0.29753	0.30023	0.30055	0.29974	0.29874	0.29751	0.29639	0.29539	0.29736	0.29293	0.2903	0.28793	0.28697	0.28428	0.28466	0.28627	0.28448	0.28323	0.28157
964	710.784	0.28874	0.28877	0.28833	0.28609	0.28824	0.28702	0.28631	0.28668	0.28806	0.28819	0.29059	0.28963	0.28992	0.28967	0.29089	0.28951	0.29181	0.2925	0.29295	0.29256	0.29311	0.2921	0.2947	0.29655	0.2964	0.29762	0.29736	0.2961	0.29785	0.29835	0.30139	0.30123	0.30066	0.29974	0.29849	0.29841	0.29622	0.29852	0.29423	0.29135	0.28925	0.28828	0.2853	0.28608	0.28673	0.28557	0.28395	0.28297
965	710.989	0.28988	0.28961	0.28984	0.28784	0.28933	0.28827	0.28751	0.28796	0.28897	0.28951	0.29143	0.29106	0.29167	0.29056	0.29175	0.2911	0.29349	0.29356	0.2942	0.29352	0.29457	0.29249	0.2959	0.29838	0.29754	0.29816	0.29795	0.29725	0.29877	0.299	0.30197	0.30207	0.30098	0.3003	0.29898	0.29845	0.29694	0.29923	0.29495	0.29239	0.29034	0.28927	0.28592	0.28697	0.28769	0.28659	0.28564	0.28394
966	711.195	0.29115	0.29093	0.29107	0.28911	0.2906	0.28899	0.289	0.28871	0.29011	0.29036	0.29308	0.29223	0.29251	0.29164	0.2924	0.29206	0.29443	0.29442	0.29465	0.29409	0.29536	0.29352	0.29649	0.29833	0.29829	0.29919	0.29857	0.2977	0.29969	0.29932	0.30258	0.30249	0.3015	0.30052	0.29933	0.29867	0.29709	0.29938	0.29538	0.29313	0.29082	0.28977	0.28676	0.28766	0.28873	0.28698	0.28582	0.28481
967	711.4	0.29255	0.29224	0.29253	0.28992	0.29175	0.29017	0.28972	0.2904	0.29149	0.29144	0.29365	0.29364	0.29362	0.29251	0.29349	0.29226	0.29527	0.2952	0.29564	0.29503	0.29621	0.29442	0.29762	0.2993	0.29885	0.29942	0.29921	0.29794	0.2997	0.29992	0.30319	0.3028	0.30197	0.30088	0.29988	0.29899	0.29788	0.29995	0.29605	0.29341	0.29165	0.2909	0.28738	0.28871	0.28943	0.28763	0.28652	0.28524
968	711.606	0.29308	0.29322	0.29325	0.291	0.29215	0.29044	0.29027	0.29134	0.29164	0.29236	0.2949	0.29384	0.29399	0.29373	0.29416	0.29312	0.29535	0.29592	0.29612	0.29586	0.29612	0.29458	0.29784	0.2994	0.29897	0.29993	0.29972	0.29804	0.29977	0.30001	0.30277	0.30292	0.30182	0.30088	0.30006	0.2994	0.29829	0.30001	0.29653	0.29439	0.29181	0.29084	0.28771	0.28881	0.29022	0.28853	0.28712	0.28504
969	711.811	0.2944	0.29431	0.29492	0.29233	0.29372	0.29253	0.29197	0.29218	0.29352	0.2938	0.2961	0.29524	0.29526	0.29479	0.29526	0.29459	0.29677	0.29706	0.29763	0.29682	0.29758	0.29567	0.29858	0.30072	0.29994	0.3008	0.30049	0.29894	0.30049	0.30116	0.30313	0.30387	0.30301	0.30175	0.30085	0.30022	0.29875	0.30096	0.29709	0.29542	0.29286	0.29218	0.28923	0.29046	0.29125	0.28904	0.2881	0.28663
970	712.017	0.29632	0.29621	0.29629	0.29393	0.29533	0.29426	0.29363	0.29408	0.29512	0.29493	0.29711	0.29662	0.297	0.29624	0.29655	0.29577	0.29835	0.29806	0.29867	0.2975	0.29861	0.29708	0.29977	0.30106	0.301	0.30147	0.30103	0.30015	0.30199	0.30174	0.30465	0.30478	0.30349	0.30217	0.30137	0.30093	0.29934	0.30203	0.29798	0.29599	0.29442	0.29326	0.29009	0.2912	0.2919	0.29018	0.2891	0.28748
971	712.222	0.29723	0.29736	0.2976	0.29485	0.29669	0.29523	0.29482	0.29516	0.29602	0.29624	0.29857	0.2977	0.29791	0.2972	0.29728	0.29686	0.29925	0.29917	0.29955	0.29857	0.29975	0.29772	0.30074	0.30237	0.30168	0.302	0.30212	0.30067	0.30258	0.30197	0.30508	0.30505	0.30425	0.3026	0.30183	0.3015	0.30063	0.30237	0.29822	0.2965	0.29469	0.29432	0.29083	0.29222	0.29324	0.29148	0.28965	0.28831
972	712.428	0.29748	0.29769	0.29785	0.29491	0.29689	0.29543	0.29489	0.29486	0.29613	0.29623	0.29861	0.29758	0.29801	0.29742	0.2971	0.29734	0.29924	0.29892	0.29915	0.29873	0.29926	0.29758	0.30039	0.30225	0.30102	0.30158	0.30164	0.30004	0.30187	0.30185	0.30403	0.30433	0.30375	0.3024	0.30108	0.3007	0.29994	0.30207	0.29796	0.29604	0.29397	0.29369	0.29048	0.29165	0.29257	0.29089	0.28917	0.2876
973	712.633	0.29945	0.29907	0.29963	0.29729	0.29819	0.29684	0.29671	0.29689	0.29797	0.2983	0.30021	0.29934	0.29952	0.29868	0.29894	0.29838	0.30064	0.30031	0.3007	0.30004	0.30079	0.29867	0.30177	0.30313	0.30258	0.30343	0.30267	0.30112	0.30253	0.30292	0.30552	0.30558	0.30458	0.30357	0.30225	0.30191	0.30019	0.3032	0.29965	0.2979	0.29561	0.2953	0.29224	0.29269	0.29377	0.29194	0.29083	0.28906
974	712.839	0.30046	0.30029	0.30078	0.29799	0.29941	0.29798	0.29766	0.29756	0.29914	0.29881	0.30117	0.30013	0.3004	0.29999	0.29982	0.29931	0.30149	0.30103	0.30149	0.3007	0.30125	0.2993	0.3021	0.30424	0.30302	0.30375	0.3037	0.3017	0.3035	0.30328	0.30599	0.30599	0.30453	0.30376	0.30273	0.30237	0.30121	0.30369	0.30032	0.29839	0.29609	0.29552	0.29236	0.2934	0.29486	0.29302	0.2911	0.28961
975	713.044	0.30166	0.30159	0.30185	0.29901	0.30051	0.299	0.29847	0.29896	0.29974	0.29966	0.3018	0.30115	0.30114	0.30088	0.30062	0.29974	0.30205	0.30216	0.30167	0.3014	0.30209	0.30009	0.30283	0.30453	0.3034	0.30426	0.30369	0.30205	0.30357	0.3032	0.30643	0.3058	0.30498	0.30353	0.30294	0.30273	0.30104	0.30413	0.30043	0.29834	0.29666	0.29581	0.29293	0.29371	0.29543	0.29322	0.29165	0.28976
976	713.25	0.30314	0.30306	0.30286	0.30029	0.30179	0.30025	0.3003	0.30038	0.30114	0.3012	0.30309	0.30279	0.30256	0.30179	0.30202	0.30121	0.30296	0.30287	0.3026	0.30222	0.30327	0.30127	0.30371	0.30549	0.30462	0.30509	0.30448	0.30343	0.30428	0.30446	0.30711	0.30695	0.30574	0.30483	0.30349	0.30283	0.30207	0.30515	0.30119	0.29885	0.29731	0.29709	0.29452	0.29448	0.29618	0.29438	0.29266	0.29061
977	713.455	0.30399	0.30375	0.3039	0.3015	0.30285	0.30148	0.30131	0.30128	0.30214	0.30202	0.30451	0.30338	0.303	0.30241	0.30236	0.30178	0.30347	0.30351	0.30375	0.3025	0.30302	0.30139	0.30421	0.3057	0.3046	0.30528	0.30475	0.30343	0.30451	0.30448	0.30702	0.30709	0.30576	0.30428	0.30363	0.30339	0.30278	0.30494	0.30149	0.29984	0.29788	0.29712	0.29447	0.29533	0.29596	0.29426	0.29244	0.29076
978	713.661	0.30497	0.30524	0.3048	0.30229	0.30331	0.30219	0.30175	0.30171	0.30251	0.30231	0.30512	0.30392	0.30384	0.30254	0.30305	0.30224	0.30414	0.30397	0.30383	0.30332	0.30387	0.30222	0.3048	0.30596	0.30524	0.30547	0.30508	0.30391	0.30531	0.30499	0.30752	0.30715	0.30581	0.30473	0.30396	0.3039	0.3026	0.305	0.30184	0.29995	0.29817	0.29747	0.2949	0.29546	0.2962	0.29449	0.29319	0.29088
979	713.866	0.30607	0.30583	0.30546	0.30299	0.3047	0.30305	0.30238	0.30254	0.30407	0.30335	0.30566	0.30437	0.30471	0.30321	0.30357	0.30283	0.30522	0.30467	0.30456	0.30376	0.30408	0.30214	0.30506	0.30643	0.30546	0.30597	0.30553	0.30414	0.30539	0.30522	0.30747	0.30722	0.30622	0.30498	0.30418	0.30357	0.30298	0.30523	0.30187	0.30038	0.2983	0.29801	0.29464	0.29586	0.29683	0.29522	0.2934	0.29084
980	714.071	0.30768	0.30718	0.30721	0.3049	0.30619	0.3048	0.30381	0.30408	0.30518	0.30499	0.30743	0.3063	0.30572	0.30503	0.30511	0.30445	0.30624	0.30571	0.30592	0.30511	0.30536	0.30324	0.30601	0.308	0.30632	0.30704	0.30661	0.30552	0.30662	0.30609	0.30893	0.30856	0.30746	0.30609	0.30527	0.30441	0.30362	0.30669	0.30325	0.30134	0.29951	0.29897	0.29597	0.2969	0.29824	0.2964	0.29446	0.29224
981	714.277	0.30815	0.3081	0.30788	0.30489	0.30676	0.30497	0.30468	0.3047	0.30563	0.3054	0.30751	0.30638	0.30614	0.30543	0.30535	0.30428	0.30629	0.30609	0.30586	0.30459	0.30562	0.30398	0.30589	0.30737	0.30654	0.30751	0.30628	0.30511	0.30625	0.30621	0.30884	0.30798	0.30714	0.30565	0.30486	0.30477	0.30361	0.30637	0.30301	0.30105	0.29952	0.2986	0.29593	0.29699	0.29761	0.29584	0.29404	0.29201
982	714.482	0.30922	0.30912	0.30899	0.30651	0.30755	0.30643	0.30512	0.3056	0.30619	0.30617	0.30879	0.30713	0.30707	0.30571	0.30639	0.3052	0.30697	0.30695	0.30647	0.30545	0.30619	0.30372	0.30659	0.30783	0.30687	0.30715	0.30726	0.30539	0.30701	0.30635	0.30882	0.30864	0.30737	0.30595	0.30495	0.30486	0.30372	0.30701	0.30319	0.30155	0.29959	0.29922	0.29647	0.29731	0.2985	0.29604	0.29405	0.29209
983	714.688	0.31028	0.30964	0.30955	0.30673	0.30807	0.30641	0.30592	0.30578	0.30627	0.30677	0.30855	0.30744	0.30732	0.30646	0.30618	0.30538	0.30747	0.30705	0.30674	0.30619	0.30599	0.30454	0.30674	0.30801	0.30702	0.30789	0.30685	0.30571	0.30687	0.30636	0.30847	0.30851	0.30718	0.30603	0.3051	0.30505	0.30363	0.3071	0.30276	0.30172	0.2995	0.29901	0.29604	0.29684	0.29823	0.29623	0.29413	0.2919
984	714.893	0.31083	0.31023	0.31025	0.30788	0.30899	0.30738	0.30669	0.30663	0.30734	0.30689	0.30958	0.30812	0.30765	0.30673	0.30704	0.30623	0.30732	0.30744	0.30708	0.30598	0.30665	0.30447	0.30691	0.30874	0.30718	0.30785	0.30763	0.30592	0.30747	0.30703	0.30948	0.30904	0.30754	0.3062	0.30573	0.3054	0.30418	0.30696	0.30394	0.30176	0.29998	0.29982	0.2969	0.29736	0.29843	0.29629	0.2943	0.29242
985	715.099	0.31154	0.31086	0.31101	0.30832	0.30941	0.30799	0.30702	0.30718	0.30777	0.30782	0.30973	0.30915	0.30843	0.30725	0.30749	0.30639	0.30821	0.30798	0.30772	0.30683	0.30706	0.30495	0.30717	0.30925	0.30763	0.30815	0.30753	0.30603	0.30796	0.30711	0.30957	0.30892	0.30784	0.30642	0.30551	0.30523	0.3044	0.30779	0.30373	0.30207	0.30004	0.29943	0.29639	0.2974	0.29859	0.29695	0.29463	0.29207
986	715.304	0.31178	0.31162	0.31157	0.30862	0.3099	0.30858	0.30809	0.30734	0.30823	0.3084	0.31066	0.30918	0.30891	0.30769	0.30764	0.307	0.30821	0.30809	0.30761	0.30641	0.30717	0.30547	0.30759	0.30938	0.30793	0.30841	0.30789	0.30617	0.30768	0.30741	0.31001	0.30924	0.30769	0.30689	0.30625	0.30556	0.3042	0.307	0.30391	0.3024	0.30038	0.29988	0.29684	0.29775	0.29849	0.29696	0.2944	0.29235
987	715.509	0.31284	0.31192	0.31155	0.30923	0.31094	0.30866	0.30757	0.30826	0.30869	0.30836	0.31043	0.30885	0.30868	0.30793	0.30777	0.3066	0.30824	0.30794	0.30769	0.30687	0.30734	0.30562	0.30754	0.3089	0.30782	0.30827	0.30746	0.30647	0.30758	0.30683	0.30946	0.30929	0.30746	0.30638	0.30563	0.30505	0.30425	0.30716	0.30368	0.30164	0.30015	0.2994	0.29647	0.29738	0.29798	0.2962	0.29449	0.29178
988	715.715	0.3127	0.31239	0.31167	0.30923	0.31051	0.30949	0.30776	0.30794	0.30831	0.30834	0.31003	0.30935	0.30854	0.30774	0.30752	0.30667	0.30816	0.30815	0.30759	0.30673	0.30731	0.30536	0.30773	0.30895	0.30716	0.30794	0.30732	0.30608	0.30719	0.30693	0.30938	0.30882	0.30772	0.30596	0.30484	0.30503	0.30445	0.30696	0.30321	0.30176	0.29959	0.29935	0.29621	0.29691	0.29819	0.29561	0.29397	0.29156
989	715.92	0.31314	0.31208	0.31257	0.30972	0.31107	0.30899	0.30812	0.30809	0.30879	0.30842	0.31031	0.30936	0.3087	0.30785	0.30802	0.30657	0.30816	0.30816	0.30774	0.30692	0.30724	0.30523	0.30758	0.30883	0.30757	0.30839	0.30758	0.30612	0.30766	0.3071	0.3092	0.30871	0.30755	0.30575	0.30569	0.30487	0.30391	0.30696	0.30324	0.30152	0.29965	0.29911	0.29621	0.29718	0.29774	0.29574	0.29349	0.29105
990	716.125	0.31354	0.31346	0.31262	0.31018	0.31095	0.30928	0.30868	0.30852	0.30873	0.30882	0.3109	0.30912	0.30898	0.30864	0.30804	0.30696	0.30822	0.30823	0.30795	0.30719	0.30772	0.30543	0.30804	0.30911	0.30781	0.30847	0.30763	0.30661	0.30766	0.30715	0.30951	0.30879	0.30759	0.3062	0.30554	0.30507	0.30445	0.30671	0.30356	0.30191	0.30009	0.29882	0.29657	0.29721	0.29807	0.29603	0.29342	0.29106
991	716.331	0.31404	0.31231	0.31242	0.30963	0.31077	0.30942	0.30815	0.30787	0.30868	0.30805	0.31019	0.30889	0.30872	0.30763	0.30734	0.30666	0.30805	0.30747	0.30756	0.30633	0.30678	0.30506	0.30729	0.30857	0.30799	0.30782	0.30714	0.30563	0.30728	0.30639	0.30914	0.30881	0.30747	0.30566	0.30505	0.30472	0.30345	0.30679	0.30251	0.30098	0.29906	0.29825	0.29525	0.29602	0.29702	0.29484	0.29289	0.29022
992	716.536	0.31283	0.31154	0.31178	0.30877	0.31006	0.30841	0.30764	0.30705	0.30797	0.3076	0.30904	0.308	0.30779	0.30696	0.30675	0.30576	0.30705	0.30694	0.30645	0.30568	0.30575	0.30427	0.30654	0.30785	0.30647	0.30731	0.30644	0.30514	0.30638	0.30605	0.30791	0.30737	0.3063	0.30511	0.30403	0.30392	0.3025	0.30543	0.30142	0.30031	0.29815	0.29766	0.29452	0.2954	0.29592	0.29385	0.29105	0.28882
993	716.741	0.3137	0.3123	0.31232	0.30951	0.31063	0.30864	0.30769	0.30735	0.30836	0.30795	0.30963	0.30846	0.30815	0.30668	0.30699	0.30594	0.30751	0.30689	0.30669	0.30579	0.30664	0.30447	0.30645	0.30754	0.30707	0.30733	0.30631	0.30521	0.30701	0.30568	0.30783	0.30751	0.30649	0.30542	0.30426	0.30414	0.30294	0.30545	0.30152	0.30007	0.29837	0.29751	0.29444	0.2952	0.29575	0.29377	0.29077	0.28888
994	716.947	0.31268	0.31152	0.31141	0.30881	0.30965	0.30792	0.30712	0.30672	0.30685	0.30632	0.30892	0.30782	0.30747	0.30608	0.30607	0.30515	0.30625	0.30641	0.3058	0.30504	0.30535	0.30393	0.30556	0.30714	0.30603	0.30662	0.30608	0.30471	0.30569	0.30504	0.30724	0.30712	0.30535	0.30377	0.3034	0.30283	0.3021	0.30468	0.30098	0.29929	0.29727	0.29643	0.29357	0.29369	0.29444	0.29186	0.28994	0.28746
995	717.152	0.31296	0.31209	0.31181	0.30894	0.31005	0.30824	0.30734	0.30697	0.30735	0.30744	0.30889	0.30742	0.30736	0.3065	0.30613	0.30535	0.30691	0.3064	0.30627	0.3051	0.3058	0.30402	0.30572	0.30729	0.30646	0.30682	0.30633	0.30508	0.30623	0.30505	0.30813	0.30742	0.30587	0.30413	0.30333	0.30293	0.30201	0.30474	0.30087	0.29915	0.29706	0.29605	0.29296	0.29374	0.29405	0.29219	0.28977	0.28688
996	717.358	0.31279	0.31172	0.31111	0.30854	0.30941	0.30762	0.30681	0.30631	0.30662	0.30612	0.30804	0.30703	0.30702	0.306	0.30566	0.30452	0.30626	0.30564	0.30567	0.30453	0.30524	0.30252	0.30554	0.30671	0.30542	0.30626	0.3055	0.30425	0.30584	0.3051	0.30705	0.30671	0.30509	0.30394	0.30285	0.30259	0.30105	0.3038	0.30026	0.29835	0.29606	0.29542	0.29219	0.2929	0.29331	0.29114	0.28894	0.28573
997	717.563	0.3113	0.31043	0.31028	0.30778	0.30802	0.30643	0.30539	0.30513	0.30535	0.30546	0.30724	0.30587	0.30558	0.30482	0.30454	0.30353	0.30475	0.3044	0.30457	0.3031	0.30376	0.302	0.30392	0.30567	0.30436	0.30522	0.30449	0.30321	0.30447	0.30364	0.30616	0.3056	0.30428	0.30238	0.30196	0.30116	0.30026	0.30273	0.29882	0.29725	0.29497	0.29434	0.291	0.29112	0.29158	0.28954	0.28679	0.28439
998	717.768	0.31132	0.31051	0.31037	0.30699	0.30778	0.30599	0.30532	0.30475	0.3053	0.30486	0.30706	0.30531	0.30505	0.30408	0.30405	0.30319	0.30436	0.30467	0.30403	0.30319	0.30355	0.30166	0.30427	0.30531	0.30441	0.30468	0.30444	0.30296	0.30397	0.3033	0.30568	0.30489	0.30383	0.30257	0.30179	0.30103	0.30019	0.30204	0.29868	0.29703	0.29493	0.29366	0.29041	0.29059	0.29101	0.28873	0.28625	0.28329
999	717.973	0.31053	0.30936	0.30884	0.30642	0.3068	0.30528	0.30415	0.30364	0.30421	0.30399	0.30575	0.30441	0.30416	0.30332	0.30283	0.30244	0.30367	0.30314	0.30365	0.30223	0.30264	0.30091	0.30327	0.30447	0.30366	0.30407	0.30349	0.30199	0.30344	0.30268	0.30468	0.30405	0.30322	0.30149	0.30076	0.30055	0.29932	0.30173	0.29751	0.29568	0.2943	0.29265	0.28945	0.28945	0.28977	0.28752	0.28506	0.28218
1000	718.179	0.30946	0.30827	0.30785	0.30518	0.30591	0.30385	0.30312	0.30256	0.30304	0.30299	0.30449	0.30275	0.30318	0.3019	0.3017	0.3014	0.30264	0.30264	0.30252	0.30112	0.30178	0.30025	0.30267	0.30325	0.30272	0.30291	0.30274	0.30117	0.30283	0.30205	0.30407	0.30356	0.30229	0.3004	0.30034	0.29929	0.2985	0.301	0.29643	0.2951	0.29268	0.29167	0.28808	0.2884	0.28832	0.2863	0.28344	0.28089
1001	718.384	0.30832	0.30689	0.30647	0.30434	0.30467	0.30302	0.30191	0.30144	0.30218	0.30187	0.30292	0.30228	0.3018	0.30103	0.30095	0.29983	0.30124	0.30099	0.30127	0.30021	0.30039	0.29901	0.30105	0.30235	0.3016	0.30193	0.3016	0.29991	0.30148	0.30014	0.30304	0.30248	0.3013	0.29955	0.29925	0.29848	0.29752	0.30002	0.29572	0.29405	0.2916	0.29029	0.28681	0.28666	0.28675	0.28479	0.28209	0.27951
1002	718.589	0.30819	0.30683	0.30579	0.30355	0.3042	0.30212	0.30095	0.30087	0.30121	0.30068	0.30219	0.30143	0.30143	0.30028	0.30029	0.29973	0.301	0.30096	0.30071	0.29945	0.3004	0.29854	0.30071	0.30173	0.30097	0.30183	0.30133	0.29954	0.30104	0.30055	0.30284	0.30218	0.30073	0.29995	0.29869	0.29808	0.29715	0.29942	0.2956	0.2934	0.29103	0.28955	0.28629	0.28631	0.28609	0.28381	0.28157	0.27839
1003	718.795	0.30623	0.30531	0.30451	0.3021	0.30271	0.30073	0.29943	0.29946	0.29991	0.29961	0.30138	0.29985	0.30023	0.29906	0.29947	0.29805	0.2997	0.29981	0.29939	0.29903	0.29949	0.29757	0.29973	0.3011	0.29998	0.30043	0.2999	0.2991	0.30035	0.29901	0.30146	0.30108	0.29981	0.29876	0.29772	0.29731	0.29625	0.29809	0.29439	0.29246	0.29004	0.28848	0.28497	0.28489	0.28477	0.28209	0.2796	0.27739
1004	719	0.30565	0.30451	0.30384	0.30123	0.30148	0.29979	0.29891	0.29886	0.29933	0.29888	0.30022	0.29952	0.29898	0.29861	0.29854	0.2974	0.29903	0.2992	0.29913	0.29795	0.29891	0.297	0.29914	0.30064	0.29959	0.29993	0.29983	0.29841	0.29908	0.29856	0.30121	0.30035	0.29967	0.29788	0.29709	0.29684	0.29553	0.2978	0.29422	0.29201	0.2893	0.28798	0.28379	0.28364	0.28372	0.28124	0.27897	0.27578
1005	719.205	0.30466	0.30367	0.30297	0.29999	0.30053	0.29865	0.29793	0.29757	0.29791	0.29791	0.29921	0.29814	0.29845	0.29755	0.29699	0.29675	0.2981	0.29814	0.29807	0.2973	0.29766	0.29642	0.29823	0.29952	0.29877	0.29972	0.29889	0.29743	0.29884	0.29788	0.30018	0.29988	0.29839	0.29686	0.29658	0.29583	0.29476	0.29719	0.29334	0.29113	0.28863	0.28708	0.283	0.28254	0.28238	0.27974	0.27737	0.27477
1006	719.411	0.30342	0.3027	0.30184	0.29886	0.29962	0.29767	0.2964	0.29665	0.29746	0.29695	0.29867	0.29783	0.29774	0.29684	0.29656	0.29592	0.29798	0.29775	0.29772	0.29689	0.2975	0.29586	0.29782	0.29919	0.29843	0.29866	0.29822	0.29695	0.29781	0.29753	0.29963	0.2993	0.29773	0.29676	0.29617	0.2961	0.29467	0.29673	0.29276	0.29099	0.28831	0.28617	0.28232	0.28195	0.28131	0.27879	0.27621	0.27384
1007	719.616	0.30175	0.30064	0.30032	0.29714	0.29818	0.29629	0.29537	0.29498	0.29572	0.29546	0.2971	0.29607	0.29601	0.29543	0.29528	0.29454	0.29617	0.29603	0.2963	0.29529	0.29619	0.29394	0.29657	0.29775	0.29678	0.29718	0.29691	0.29566	0.29656	0.29586	0.29851	0.29755	0.29658	0.29544	0.29497	0.29404	0.29291	0.2954	0.29161	0.28993	0.28676	0.28469	0.2806	0.2804	0.27909	0.27683	0.27423	0.2718
1008	719.821	0.30017	0.29848	0.2981	0.29562	0.29635	0.29475	0.29349	0.29307	0.29356	0.29396	0.29544	0.2947	0.29437	0.29356	0.29371	0.29295	0.29449	0.29524	0.29469	0.29385	0.29437	0.29302	0.29516	0.29642	0.29549	0.2961	0.29579	0.29372	0.29527	0.29459	0.29671	0.29629	0.29542	0.29439	0.2934	0.29308	0.29213	0.29441	0.29045	0.28824	0.28514	0.28298	0.27893	0.27868	0.27767	0.2748	0.27251	0.26961
1009	720.026	0.29987	0.29817	0.29802	0.29536	0.29591	0.29449	0.29308	0.2932	0.294	0.29374	0.29532	0.29435	0.29439	0.29356	0.29378	0.29309	0.29498	0.29463	0.29469	0.29415	0.29463	0.29313	0.29495	0.29643	0.29522	0.29572	0.29537	0.29415	0.29574	0.29434	0.29666	0.29657	0.29516	0.29378	0.29346	0.29306	0.29231	0.29446	0.2902	0.28826	0.28543	0.28318	0.27873	0.27783	0.27742	0.27436	0.27182	0.2694
1010	720.232	0.29864	0.2973	0.29669	0.29457	0.29507	0.29304	0.29209	0.29228	0.29256	0.29282	0.29433	0.29315	0.29362	0.29284	0.29281	0.29216	0.29396	0.29437	0.29413	0.29348	0.29377	0.29216	0.29475	0.29567	0.29489	0.29531	0.29494	0.29282	0.29448	0.29364	0.2958	0.29557	0.29468	0.29331	0.29243	0.2921	0.29145	0.2939	0.29002	0.28746	0.28435	0.28217	0.27783	0.27696	0.27597	0.27338	0.27056	0.26799
1011	720.437	0.29666	0.29565	0.29467	0.29224	0.2932	0.29146	0.29049	0.29019	0.29118	0.29094	0.29289	0.29197	0.29216	0.29107	0.29119	0.29082	0.29301	0.29271	0.29261	0.29216	0.29248	0.29063	0.29326	0.2941	0.29323	0.29353	0.29325	0.29215	0.29301	0.29229	0.29441	0.29383	0.29305	0.29163	0.29075	0.291	0.29022	0.29266	0.28848	0.2863	0.28324	0.28093	0.27631	0.27526	0.2745	0.27158	0.26907	0.26646
1012	720.642	0.29472	0.29428	0.29318	0.29044	0.29157	0.29013	0.28928	0.28864	0.28973	0.28941	0.2912	0.29015	0.29072	0.28992	0.28977	0.28954	0.29116	0.29131	0.29175	0.29081	0.29108	0.28931	0.2918	0.29314	0.29177	0.29232	0.29194	0.29018	0.29125	0.29099	0.29306	0.29275	0.2911	0.29002	0.28944	0.28984	0.28929	0.29134	0.28756	0.2856	0.2823	0.27969	0.27518	0.27411	0.27285	0.26953	0.2675	0.2648
[truncated: 327 more rows]
[truncated: 53 more columns]

## Sheet: fig2_lookup_table
voltage (V)	p/p0
-0.8	0.1
-1	0.2
-1.3	0.35
-1.6	0.5
-1.9	0.65
-2.2	0.8
-2.4	0.9
-2.5	0.95
-2.6	1
-2.7	1.05
[truncated: 3 more rows]

## Sheet: fig2_-0.8V
	t(ns)	0.0um	1.0um	1.5um	2.0um	2.5um	3.0um	3.5um	4.0um
[truncated: 22 more rows]

[truncated: 15 more sheets: fig2_-1V, fig2_-1.3V, fig2_-1.6V, fig2_-1.9V, fig2_-2.2V, fig2_-2.4V, fig2_-2.5V, fig2_-2.6V, fig2_-2.7V, fig2_-2.8V, fig2_-3.0V, fig2_-3.2V, fig2d, fig3, fig4]
